# Supplementary material for: GLIS1 regulates trabecular meshwork function and intraocular pressure and is associated with glaucoma in humans
Source: Nat Commun. 2021 Aug 12;12:4877. doi: 10.1038/s41467-021-25181-7 (PMC8361148; doi:10.1038/s41467-021-25181-7)
Supplement: Supplementary file 3 — Supplementary Data 1 [file 41467_2021_25181_MOESM3_ESM.xlsx]

## Sheet: Supplementary Data 1
Supplementary Data 1. Association of GLIS1 SNPs with POAG in the multiethnic meta-analysis GERA+UKB.
Results are from the multiethnic meta-analysis (GERA+UKB) showing association of SNPs within GLIS1 locus
(located ±500 kb upstream and downstream of the GLIS1 gene) with POAG. Abbreviations: CHR, chromosome;
BP, base pair position; SNP, single nucleotide polymorphism; A1: effect allele; A2: other allele; N, number of valid
studies for this SNP; P, fixed-effects p-value; P.R., random-effects p-value; OR, fixed-effects odds ratio;
OR.R., random-effects odds ratio; Q, p-value for Cochrane's Q statistic; I, heterogeneity index (0-100).
Most prominent GLIS1 SNP is highlighted.
CHR	BP	SNP	A1	A2	N	P	P.R.	OR	OR.R.	Q	I
1	54123873	rs941125	G	T	2	4.732e-06	4.732e-06	0.939	0.939	0.6693	0
1	54126754	rs12026298	T	A	2	6.237e-06	6.237e-06	0.9305	0.9305	0.5387	0
1	54125615	rs28743002	G	A	2	9.677e-06	9.677e-06	0.9317	0.9317	0.5574	0
1	54131753	rs4927025	C	T	2	1.015e-05	1.015e-05	0.9326	0.9326	0.4723	0
1	54135078	rs1465037	C	A	2	1.106e-05	1.106e-05	0.933	0.933	0.4746	0
1	54135334	rs1554750	T	C	2	1.138e-05	1.138e-05	0.9331	0.9331	0.4745	0
1	54121976	rs12568524	G	A	2	1.164e-05	1.164e-05	0.9414	0.9414	0.801	0
1	54119913	rs1465035	C	T	2	1.296e-05	1.296e-05	1.0599	1.0599	0.9838	0
1	54133723	rs67319173	T	A	2	1.32e-05	1.32e-05	0.9337	0.9337	0.5021	0
1	54120058	rs1474462	G	A	2	1.554e-05	1.554e-05	1.0598	1.0598	0.9669	0
1	54120307	rs12733756	G	A	2	1.578e-05	1.578e-05	1.0597	1.0597	0.9692	0
1	54133345	rs6658469	C	A	2	1.654e-05	1.654e-05	0.9347	0.9347	0.6151	0
1	54121981	rs12561920	T	G	2	1.852e-05	1.852e-05	0.9427	0.9427	0.786	0
1	54122770	rs6688040	C	T	2	1.876e-05	1.876e-05	1.0592	1.0592	0.9666	0
1	54120873	rs2141079	C	T	2	2.039e-05	2.039e-05	1.0589	1.0589	0.9742	0
1	54122030	rs12744257	G	A	2	2.043e-05	2.043e-05	1.0589	1.0589	0.9605	0
1	54150890	rs7518284	A	T	2	2.079e-05	2.079e-05	0.935	0.935	0.375	0
1	54121458	rs4927023	C	T	2	2.212e-05	2.212e-05	1.0586	1.0586	0.9884	0
1	54117985	rs11206186	G	T	2	2.388e-05	2.388e-05	1.0584	1.0584	0.8803	0
1	54145288	rs7549345	T	C	2	2.73e-05	2.73e-05	0.9359	0.9359	0.4132	0
1	54129732	rs12405835	C	G	2	2.778e-05	2.778e-05	0.9356	0.9356	0.5857	0
1	54156624	rs12082358	A	C	2	2.788e-05	2.788e-05	0.9361	0.9361	0.3663	0
1	54127969	rs11206187	G	A	2	3.69e-05	3.69e-05	0.9361	0.9361	0.5529	0
1	54158475	rs7544346	C	T	2	4.517e-05	4.517e-05	0.9377	0.9377	0.3449	0
1	54169455	rs4927029	C	G	2	4.972e-05	0.0002152	0.9382	0.9387	0.2809	14
1	54163071	rs11206194	G	A	2	5.111e-05	5.111e-05	1.0573	1.0573	0.521	0
1	54158155	rs7555617	A	C	2	5.314e-05	5.314e-05	0.9383	0.9383	0.3254	0
1	54157640	rs12086451	C	T	2	5.451e-05	0.000804	0.9386	0.9397	0.2437	26.43
1	54165624	rs11206196	A	G	2	5.621e-05	5.621e-05	0.939	0.939	0.389	0
1	54163251	rs7519965	G	A	2	6.034e-05	6.864e-05	0.9388	0.9389	0.3143	1.23
1	54160570	rs10888804	C	T	2	6.212e-05	6.212e-05	0.937	0.937	0.5276	0
1	54157742	rs12076192	A	G	2	6.249e-05	0.0001913	0.9392	0.9396	0.2895	10.88
1	54160558	rs12044337	C	T	2	6.317e-05	6.317e-05	0.9372	0.9372	0.5245	0
1	54158762	rs11206193	C	G	2	7.161e-05	7.161e-05	0.9397	0.9397	0.3905	0
1	54161087	rs6665257	T	C	2	7.257e-05	7.257e-05	0.9398	0.9398	0.3891	0
1	54178501	rs12080993	G	T	2	7.289e-05	7.289e-05	0.94	0.94	0.4288	0
1	54175548	rs17109200	A	G	2	7.301e-05	7.301e-05	0.9404	0.9404	0.5666	0
1	54159198	rs6694399	C	T	2	7.529e-05	8.112e-05	0.9397	0.9398	0.3156	0.72
1	54178270	rs12080903	G	A	2	7.564e-05	7.564e-05	0.9401	0.9401	0.4235	0
1	54160571	rs10888805	A	G	2	7.951e-05	7.951e-05	0.9379	0.9379	0.4695	0
1	54158462	rs7555908	A	G	2	8.506e-05	0.0001765	0.9402	0.9404	0.299	7.28
1	54159005	rs6658245	T	C	2	8.53e-05	0.0002705	0.9402	0.9406	0.2876	11.59
1	54158690	rs11206192	G	A	2	8.624e-05	0.0001704	0.9402	0.9405	0.3003	6.79
1	54160235	rs10888803	C	T	2	8.642e-05	0.000311	0.9402	0.9407	0.2839	12.92
1	54159079	rs6691833	C	G	2	8.821e-05	0.0002511	0.9403	0.9407	0.2904	10.52
1	54182886	rs4927030	A	C	2	8.833e-05	8.833e-05	0.9472	0.9472	0.6947	0
1	54164799	rs6657830	A	G	2	9.09e-05	0.0006046	0.9405	0.9412	0.2651	19.46
1	54160812	rs6673378	G	T	2	9.266e-05	0.000267	0.9405	0.9409	0.2899	10.71
1	54160709	rs61184814	G	T	2	9.305e-05	0.0002642	0.9405	0.9409	0.2903	10.57
1	54161545	rs4927028	T	C	2	9.357e-05	0.0002851	0.9405	0.941	0.2883	11.32
1	54161112	rs6695509	A	G	2	9.631e-05	0.0002437	0.9406	0.941	0.2934	9.41
1	54162471	rs6661728	G	A	2	0.0001003	0.0002694	0.9408	0.9412	0.2915	10.13
1	54186489	rs4927032	C	T	2	0.0001008	0.0001008	0.941	0.941	0.3521	0
1	54181942	rs1526911	C	G	2	0.0001016	0.0001016	0.9411	0.9411	0.4005	0
1	54166790	rs6588487	G	A	2	0.0001023	0.000489	0.9409	0.9415	0.2747	16.2
1	54165910	rs11206198	C	A	2	0.0001025	0.0008001	0.9409	0.9418	0.2591	21.48
1	54158102	rs11206191	G	A	2	0.0001031	0.0004499	0.9409	0.9415	0.2774	15.24
1	54149577	rs2948044	G	C	2	0.0001034	0.0001034	1.0549	1.0549	0.8749	0
1	54158220	rs7555711	A	G	2	0.0001049	0.0004335	0.9409	0.9415	0.279	14.68
1	54173551	rs17109178	C	G	2	0.0001051	0.0001051	0.9412	0.9412	0.4198	0
1	54168609	rs12040081	A	G	2	0.0001078	0.0009046	0.9411	0.942	0.2561	22.45
1	54170801	rs12097598	C	G	2	0.0001079	0.001033	0.9412	0.9421	0.2515	23.94
1	54182502	rs56087009	A	C	2	0.0001084	0.0001084	0.9413	0.9413	0.3957	0
1	54168545	rs11206200	T	C	2	0.0001097	0.0004061	0.9412	0.9417	0.2818	13.67
1	54165831	rs11206197	A	G	2	0.0001118	0.0005841	0.9412	0.9419	0.2714	17.33
1	54164998	rs6658053	A	T	2	0.0001177	0.001298	0.9414	0.9425	0.246	25.7
1	54166777	rs6588486	G	A	2	0.0001235	0.001812	0.9416	0.9428	0.2351	29.07
1	54170963	rs11206201	C	A	2	0.0001236	0.002145	0.9417	0.943	0.2286	31.02
1	54180287	rs2186041	G	A	2	0.0001256	0.0001256	0.9421	0.9421	0.3866	0
1	54175971	rs1879733	T	C	2	0.0001277	0.0001277	0.9422	0.9422	0.4155	0
1	54175861	rs1879731	G	A	2	0.000128	0.000128	0.9422	0.9422	0.4158	0
1	54164165	rs12041221	A	G	2	0.0001295	0.002867	0.9418	0.9433	0.2186	33.94
1	54175629	rs12043690	T	C	2	0.0001394	0.0001394	0.9425	0.9425	0.401	0
1	54175909	rs1879732	C	T	2	0.0001394	0.0001394	0.9425	0.9425	0.401	0
1	54175360	rs12025857	C	T	2	0.0001397	0.0001397	0.9425	0.9425	0.4013	0
1	54187282	rs17384346	T	C	2	0.0001423	0.0001423	0.9489	0.9489	0.9162	0
1	54191089	rs797907	A	T	2	0.0001438	0.0001438	0.9489	0.9489	0.865	0
1	54174607	rs11206202	A	G	2	0.0001656	0.0001656	0.9431	0.9431	0.4422	0
1	54162635	rs59020945	A	G	2	0.0001706	0.001487	0.9428	0.9438	0.2511	24.09
1	54163128	rs7554633	A	G	2	0.000172	0.001748	0.9428	0.9439	0.2454	25.88
1	54163207	rs7512093	T	G	2	0.0001727	0.00185	0.9429	0.944	0.2432	26.56
1	54171981	rs55786134	T	C	2	0.0001735	0.006703	0.9427	0.9447	0.1906	41.63
1	54152621	rs3013777	T	C	2	0.0002062	0.0002062	1.0522	1.0522	0.8548	0
1	54182174	rs1526910	G	A	2	0.0002102	0.0002102	0.944	0.944	0.4054	0
1	54165699	rs1780395	G	T	2	0.0002259	0.0002259	1.0517	1.0517	0.7224	0
1	54172250	rs1173588	C	G	2	0.0002275	0.0002275	1.0517	1.0517	0.5889	0
1	54164156	rs11206195	T	C	2	0.0002385	0.008502	0.944	0.946	0.1876	42.42
1	54183191	rs4927031	C	T	2	0.0002415	0.0002415	0.9445	0.9445	0.3428	0
1	54126552	rs17383325	C	G	2	0.0002472	0.00272	0.9403	0.9418	0.2438	26.38
1	54184097	rs12043520	G	A	2	0.0002524	0.0002524	0.9446	0.9446	0.3366	0
1	54172944	rs1173589	G	A	2	0.0002984	0.0002984	1.0506	1.0506	0.8873	0
1	54190695	rs797906	C	A	2	0.0003003	0.0003003	0.9514	0.9514	0.6426	0
1	54055693	rs1879735	A	G	2	0.0003082	0.0003082	0.9508	0.9508	0.7569	0
1	54563039	rs1181088	G	A	2	0.0003423	0.0003423	0.8167	0.8167	0.6779	0
1	54051898	rs2948045	T	C	2	0.0003701	0.0003701	0.9514	0.9514	0.6306	0
1	54177279	rs7539908	T	C	2	0.0003759	0.008134	0.9429	0.9451	0.2088	36.71
1	54190333	rs12059719	A	C	2	0.000379	0.000379	0.9464	0.9464	0.3423	0
1	54138854	rs1879734	T	C	2	0.0003955	0.0003955	0.9481	0.9481	0.4724	0
1	54173101	rs1173590	G	T	2	0.0004385	0.0004385	1.0492	1.0492	0.8901	0
1	54157498	rs3013766	G	A	2	0.0004432	0.0004432	1.0534	1.0534	0.7378	0
1	54159441	rs56368850	C	T	2	0.0004497	0.04137	0.9432	0.9476	0.1273	57
1	54193023	rs7554636	T	C	2	0.0004915	0.0004915	0.9472	0.9472	0.3333	0
1	54130119	rs3006905	G	C	2	0.0005121	0.0005121	1.0535	1.0535	0.838	0
1	54183531	rs72660679	C	G	2	0.0005194	0.03806	0.9439	0.948	0.1353	55.16
1	54156434	rs3013768	G	A	2	0.0005308	0.0005308	1.0528	1.0528	0.6014	0
1	54189197	rs56326158	G	A	2	0.0005734	0.0005734	0.9482	0.9482	0.3499	0
1	54156443	rs2948043	A	C	2	0.0005799	0.0005799	1.0525	1.0525	0.6144	0
1	54191103	rs12091931	G	A	2	0.000594	0.000594	0.9483	0.9483	0.3344	0
1	54156757	rs3013767	C	T	2	0.0005948	0.0005948	1.0523	1.0523	0.6041	0
1	54155902	rs3013771	C	T	2	0.000597	0.000597	1.0523	1.0523	0.619	0
1	54138489	rs2141080	C	T	2	0.0006174	0.0006174	0.9498	0.9498	0.5862	0
1	54154726	rs882879	G	T	2	0.000633	0.000633	1.0521	1.0521	0.6277	0
1	54138698	rs2141082	C	T	2	0.0006379	0.0006379	0.95	0.95	0.5911	0
1	54155959	rs3013770	C	T	2	0.0006481	0.0006481	1.0521	1.0521	0.5948	0
1	54138552	rs2141081	C	T	2	0.0006493	0.0006493	0.95	0.95	0.5933	0
1	54121818	rs12031794	C	T	2	0.0006506	0.0006506	0.9495	0.9495	0.9784	0
1	54188994	rs6658137	T	C	2	0.0006743	0.0006912	0.9489	0.9489	0.3165	0.32
1	54152703	rs2948042	G	A	2	0.0006917	0.0006917	1.0517	1.0517	0.7098	0
1	54000726	rs7520584	A	G	2	0.000695	0.000695	1.0659	1.0659	0.5177	0
1	54129591	rs2950241	G	A	2	0.0007237	0.0007237	1.052	1.052	0.8595	0
1	54188096	rs11206211	T	C	2	0.0007475	0.001029	0.9493	0.9494	0.3069	4.2
1	54188577	rs55718124	G	A	2	0.0007997	0.001146	0.9492	0.9493	0.3058	4.66
1	54140843	rs4927026	A	G	2	0.0008128	0.01433	0.9458	0.9482	0.2062	37.41
1	54188674	rs55873284	T	C	2	0.0008242	0.001071	0.9494	0.9495	0.3089	3.41
1	54195018	rs702490	A	G	2	0.0008327	0.0008327	1.0484	1.0484	0.4499	0
1	54156323	rs3013769	G	A	2	0.0008603	0.0008603	1.0508	1.0508	0.5926	0
1	54165541	rs1615037	C	T	2	0.0008799	0.0008799	1.0507	1.0507	0.6888	0
1	54143759	rs2950244	C	T	2	0.00097	0.00097	1.0507	1.0507	0.9297	0
1	54051924	rs4926604	T	C	2	0.001006	0.001006	1.047	1.047	0.9899	0
1	54152487	rs3006882	G	A	2	0.001063	0.001063	1.0499	1.0499	0.6138	0
1	54038523	rs11206174	G	C	2	0.001105	0.06205	1.0617	1.0653	0.0672	70.14
1	54175302	rs1780392	C	T	2	0.001156	0.001156	1.0491	1.0491	0.8531	0
1	53981255	rs499749	G	T	2	0.001161	0.01055	0.8181	0.81	0.1957	40.27
1	54177708	rs1780391	C	G	2	0.001233	0.001233	1.0488	1.0488	0.8053	0
1	54173693	rs1173591	C	T	2	0.001251	0.001251	1.0487	1.0487	0.8407	0
1	54123513	rs1111658	A	G	2	0.001291	0.001291	0.9524	0.9524	0.9078	0
1	54058231	rs4927011	C	T	2	0.001295	0.001295	1.046	1.046	0.8627	0
1	54068016	rs4927012	C	T	2	0.001361	0.03366	1.0626	1.0653	0.1195	58.74
1	54181668	rs1614395	G	A	2	0.00153	0.00153	1.0479	1.0479	0.4847	0
1	54043110	rs4634849	C	T	2	0.001571	0.001571	1.0453	1.0453	0.8695	0
1	54174846	rs2694594	G	C	2	0.001574	0.001574	1.0477	1.0477	0.7655	0
1	53990321	rs541224	C	T	2	0.001611	0.001611	1.0657	1.0657	0.5082	0
1	53992270	rs3855965	C	T	2	0.001633	0.001633	1.0596	1.0596	0.5207	0
1	54061333	rs7551844	T	C	2	0.001663	0.001663	1.0451	1.0451	0.7888	0
1	54191811	rs72660683	T	C	2	0.001782	0.04075	0.95	0.9531	0.1663	47.82
1	54046217	rs12137291	G	T	2	0.0018	0.0018	1.0446	1.0446	0.8515	0
1	54062273	rs2948053	A	G	2	0.001821	0.001821	0.9574	0.9574	0.7146	0
1	54197141	rs797909	T	C	2	0.001832	0.009163	1.0454	1.0442	0.2525	23.64
1	54196929	rs808860	C	T	2	0.001888	0.007025	1.0447	1.0438	0.2661	19.14
1	54047882	rs12140369	A	T	2	0.0019	0.0019	1.0444	1.0444	0.8532	0
1	54187575	rs17388507	C	G	2	0.002042	0.1073	0.9502	0.9553	0.0989	63.29
1	54061978	rs3013754	A	C	2	0.002088	0.002088	0.9579	0.9579	0.7276	0
1	54141274	rs4927027	A	G	2	0.002296	0.002296	0.9553	0.9553	0.6563	0
1	54143423	rs7543166	T	C	2	0.002382	0.002382	0.9554	0.9554	0.6511	0
1	54193701	rs910298	T	C	2	0.002456	0.09911	0.9512	0.9559	0.1109	60.66
1	54144297	rs55888542	T	C	2	0.002578	0.002578	0.9558	0.9558	0.6224	0
1	54063938	rs11206176	G	A	2	0.002617	0.002617	1.043	1.043	0.8339	0
1	53841367	rs111260699	G	A	2	0.002654	0.3091	0.9014	0.923	0.0347	77.58
1	54072249	rs4927014	G	A	2	0.002691	0.002691	1.0427	1.0427	0.7753	0
1	54071610	rs12563871	A	G	2	0.002861	0.002861	1.0423	1.0423	0.8272	0
1	54047225	rs3006884	G	A	2	0.00299	0.00299	1.0634	1.0634	0.5118	0
1	54110087	rs1526907	T	C	2	0.003128	0.003128	1.0413	1.0413	0.6582	0
1	53996718	rs542238	G	T	2	0.003382	0.003382	1.0556	1.0556	0.6589	0
1	53986683	rs2316191	C	T	2	0.003472	0.003472	1.0608	1.0608	0.5465	0
1	54108777	rs10888801	C	T	2	0.003598	0.003598	1.0406	1.0406	0.667	0
1	54069274	rs1122277	C	T	2	0.003662	0.003662	0.8941	0.8941	0.5791	0
1	53989785	rs10888794	A	C	2	0.003694	0.003694	1.061	1.061	0.5631	0
1	53994562	rs494176	C	T	2	0.00374	0.00374	1.055	1.055	0.7052	0
1	53984934	rs495906	C	G	2	0.003982	0.003982	1.0602	1.0602	0.4428	0
1	54108494	rs10888800	G	A	2	0.004034	0.004034	1.0401	1.0401	0.6628	0
1	54040670	rs10788958	C	G	2	0.004294	0.004294	1.0408	1.0408	0.7789	0
1	54042336	rs2950249	T	G	2	0.005061	0.005061	0.8896	0.8896	0.9134	0
1	54054084	rs941124	A	G	2	0.005103	0.005103	0.8891	0.8891	0.9336	0
1	53990051	rs543218	T	C	2	0.005279	0.005279	0.8547	0.8547	0.6344	0
1	54061098	rs2950253	T	C	2	0.005348	0.005348	0.8982	0.8982	0.772	0
1	54125929	rs76908489	C	T	2	0.005367	0.005367	0.9272	0.9272	0.4494	0
1	54194992	rs702491	T	C	2	0.005424	0.02226	1.0468	1.0453	0.2465	25.54
1	54065670	rs3013750	A	G	2	0.005446	0.005446	0.8979	0.8979	0.6237	0
1	54056651	rs3013758	C	A	2	0.005607	0.005607	0.8903	0.8903	0.9345	0
1	54059351	rs3013755	C	T	2	0.005691	0.005691	0.8904	0.8904	0.978	0
1	54082352	rs2141083	C	T	2	0.00575	0.00575	0.9624	0.9624	0.573	0
1	54051527	rs1546806	A	T	2	0.005782	0.005782	0.8909	0.8909	0.9086	0
1	54075224	rs2316195	G	A	2	0.00599	0.00599	0.9466	0.9466	0.9643	0
1	53996953	rs540345	T	C	2	0.006391	0.1759	1.0604	1.0507	0.117	59.29
1	54079653	rs2950262	A	G	2	0.006868	0.006868	0.9472	0.9472	0.899	0
1	54110425	rs6657679	G	A	2	0.006878	0.006878	1.0378	1.0378	0.8258	0
1	54110911	rs4926609	T	C	2	0.007115	0.007115	1.0376	1.0376	0.8416	0
1	54127356	rs76811775	G	A	2	0.007168	0.06741	0.9338	0.9384	0.1901	41.76
1	54111733	rs4926611	T	C	2	0.007213	0.007213	1.0375	1.0375	0.8365	0
1	54110300	rs6682763	C	A	2	0.007236	0.007236	1.0375	1.0375	0.6804	0
1	54108112	rs6699114	G	A	2	0.007614	0.007614	1.0373	1.0373	0.8474	0
1	54107026	rs4927021	C	G	2	0.007837	0.007837	1.0372	1.0372	0.8518	0
1	54131586	rs7529754	G	A	2	0.007854	0.007854	0.8872	0.8872	0.8935	0
1	54106382	rs12753604	C	T	2	0.007918	0.007918	1.0372	1.0372	0.8545	0
1	54352928	rs148295956	T	C	2	0.008037	0.2908	0.9241	0.9373	0.0496	74.06
1	54514570	rs77432420	G	C	2	0.008055	0.008055	1.1836	1.1836	0.6909	0
1	54042387	rs941127	A	G	2	0.008715	0.008715	0.8963	0.8963	0.8734	0
1	54042388	rs941128	T	C	2	0.008735	0.008735	0.8963	0.8963	0.8739	0
1	54054618	rs6588482	T	A	2	0.008748	0.008748	0.9634	0.9634	0.5623	0
1	54113854	rs6687923	A	C	2	0.008889	0.008889	1.0366	1.0366	0.8569	0
1	54452210	rs72904326	C	G	2	0.009093	0.009093	1.0863	1.0863	0.3538	0
1	53997747	rs481452	A	G	2	0.009232	0.1693	1.0582	1.0494	0.1359	55.03
1	54447542	rs7538972	C	A	2	0.00925	0.00925	1.0843	1.0843	0.4477	0
1	54198417	rs797912	C	T	2	0.009492	0.009492	1.0531	1.0531	0.6706	0
1	54077731	rs7527338	C	T	2	0.009661	0.009661	1.0366	1.0366	0.8437	0
1	54469084	rs72664111	C	T	2	0.01003	0.01003	0.9331	0.9331	0.6705	0
1	54045624	rs17386087	T	C	2	0.01031	0.01031	0.9456	0.9456	0.8082	0
1	53974987	rs10749691	G	T	2	0.01052	0.01052	1.056	1.056	0.5606	0
1	54081640	rs10788960	C	T	2	0.01067	0.01067	1.0361	1.0361	0.6322	0
1	54447214	rs74085104	T	C	2	0.01074	0.01074	1.0826	1.0826	0.4151	0
1	54082487	rs2177957	C	T	2	0.01079	0.01079	0.9652	0.9652	0.6584	0
1	54447203	rs72904309	T	C	2	0.0109	0.0109	1.0826	1.0826	0.3976	0
1	54078923	rs7542387	A	G	2	0.01111	0.01111	1.0359	1.0359	0.7921	0
1	54198925	rs3013763	C	T	2	0.01112	0.01112	1.0413	1.0413	0.6009	0
1	54067701	rs998526	C	T	2	0.01116	0.1916	1.095	1.0884	0.0721	69.08
1	54103375	rs12045240	A	G	2	0.01116	0.01116	1.0354	1.0354	0.7879	0
1	54115023	rs2037739	G	T	2	0.01123	0.01123	1.0353	1.0353	0.5373	0
1	54471953	rs72664115	T	G	2	0.01137	0.01137	0.9333	0.9333	0.6973	0
1	54079964	rs11801290	G	A	2	0.01156	0.01156	1.0357	1.0357	0.6975	0
1	54045718	rs17386108	T	A	2	0.01181	0.01181	0.9466	0.9466	0.7772	0
1	54043786	rs11585344	G	A	2	0.01182	0.01182	0.9466	0.9466	0.7743	0
1	54084091	rs12140002	C	A	2	0.01184	0.01184	1.0353	1.0353	0.9491	0
1	53990715	rs492600	T	C	2	0.01219	0.2053	1.055	1.046	0.1244	57.64
1	54622930	rs74751670	G	A	2	0.01231	0.01231	0.8967	0.8967	0.7507	0
1	54077958	rs2056695	G	A	2	0.01257	0.01257	1.0352	1.0352	0.6907	0
1	53643887	rs12745290	C	T	2	0.0126	0.0126	1.0359	1.0359	0.5225	0
1	54446576	rs12073859	C	T	2	0.0133	0.0133	1.0806	1.0806	0.448	0
1	53591846	rs1383600	A	G	2	0.01345	0.01345	1.0455	1.0455	0.4847	0
1	54084347	rs1526909	G	C	2	0.01473	0.01473	1.0341	1.0341	0.7601	0
1	54108212	rs11206185	C	G	2	0.01476	0.01476	0.9519	0.9519	0.6073	0
1	53777631	rs2788032	A	C	2	0.01522	0.01522	0.9386	0.9386	0.5732	0
1	54011869	rs7523635	G	A	2	0.01556	0.01556	1.0336	1.0336	0.8552	0
1	54452523	rs72904327	T	C	2	0.01561	0.03683	1.0798	1.0783	0.2582	21.78
1	53634415	rs28767906	A	G	2	0.0158	0.03897	0.9383	0.9405	0.2789	14.7
1	54102943	rs17382914	C	T	2	0.01605	0.01605	0.9524	0.9524	0.6414	0
1	54107269	rs56360139	C	A	2	0.01619	0.01619	0.9526	0.9526	0.6296	0
1	54542919	rs1023094	G	C	2	0.01658	0.01658	0.9497	0.9497	0.69	0
1	54085048	rs4927019	C	T	2	0.01666	0.01666	1.0335	1.0335	0.7274	0
1	54069674	rs1879738	A	G	2	0.01691	0.1575	1.0885	1.083	0.1155	59.64
1	54452731	rs59535488	G	T	2	0.01693	0.04585	1.0788	1.077	0.2455	25.85
1	54060991	rs12072004	C	A	2	0.01776	0.04638	0.9664	0.9674	0.2557	22.59
1	54042714	rs2950250	T	G	2	0.01844	0.01844	1.0339	1.0339	0.8741	0
1	54041558	rs4926603	G	A	2	0.01887	0.01887	0.9502	0.9502	0.6572	0
1	54013465	rs2316194	C	T	2	0.01891	0.01891	1.0327	1.0327	0.7917	0
1	54119578	rs17387330	G	A	2	0.01893	0.04244	0.9662	0.967	0.2666	18.98
1	54064469	rs1320385	A	G	2	0.01897	0.1309	1.0867	1.0822	0.1437	53.22
1	54055318	rs11206175	T	C	2	0.01924	0.01924	0.9669	0.9669	0.3439	0
1	54060016	rs35227000	G	C	2	0.01958	0.02322	0.9668	0.967	0.3076	3.95
1	53581886	rs12138818	G	A	2	0.01997	0.2366	0.9001	0.7724	0.049	74.2
1	53644258	rs12566930	G	A	2	0.01999	0.01999	1.0331	1.0331	0.7471	0
1	54176721	rs115859820	A	G	2	0.01999	0.1732	0.9418	0.9483	0.1477	52.29
1	54071428	rs17382457	G	A	2	0.02026	0.05323	0.9675	0.9685	0.2513	24.01
1	54048719	rs2950252	C	G	2	0.02029	0.02029	1.0334	1.0334	0.8538	0
1	54116788	rs6685730	C	T	2	0.02033	0.02033	1.0324	1.0324	0.5638	0
1	54063550	rs61770295	G	A	2	0.02045	0.02045	0.951	0.951	0.5029	0
1	54197688	rs702489	A	G	2	0.02069	0.02069	1.0468	1.0468	0.7385	0
1	54060248	rs4307514	T	C	2	0.0207	0.0247	0.9672	0.9673	0.307	4.17
1	54116416	rs6697692	A	G	2	0.02076	0.02076	1.0323	1.0323	0.7	0
1	54072471	rs4927015	G	A	2	0.02083	0.02083	1.0323	1.0323	0.6852	0
1	53979087	rs943516	G	T	2	0.02098	0.02098	1.0493	1.0493	0.7242	0
1	54012282	rs12217072	A	G	2	0.02098	0.02098	1.0321	1.0321	0.7483	0
1	53987508	rs519786	A	G	2	0.02122	0.1619	1.0515	1.0449	0.1818	43.9
1	54059368	rs6662142	T	C	2	0.02126	0.05105	0.9673	0.9682	0.259	21.5
1	53987717	rs490654	A	T	2	0.02147	0.1654	1.0513	1.0446	0.1791	44.61
1	53982525	rs559991	G	A	2	0.02202	0.183	1.0523	1.0445	0.1857	42.9
1	54061446	rs10888795	G	A	2	0.02226	0.05093	0.9678	0.9687	0.2619	20.56
1	54066318	rs12036675	C	T	2	0.02249	0.1722	1.0842	1.0789	0.1199	58.65
1	54011903	rs540126	A	G	2	0.02261	0.02261	1.0318	1.0318	0.8974	0
1	54011192	rs2986655	A	G	2	0.0227	0.0227	1.0318	1.0318	0.8975	0
1	54065179	rs941126	T	C	2	0.02284	0.1694	1.084	1.0789	0.1227	58.03
1	54067154	rs4926605	T	C	2	0.02291	0.1648	1.084	1.079	0.1263	57.23
1	54313904	rs114301206	C	A	2	0.02294	0.02512	0.8937	0.893	0.3105	2.76
1	54066376	rs12022560	G	A	2	0.02296	0.1752	1.084	1.0786	0.1187	58.93
1	54065648	rs12116597	G	A	2	0.02298	0.1708	1.084	1.0787	0.122	58.18
1	54065924	rs12723911	G	A	2	0.02301	0.171	1.0839	1.0787	0.1219	58.2
1	54066402	rs12029589	A	G	2	0.02304	0.171	1.0839	1.0787	0.122	58.19
1	54066012	rs12727337	A	G	2	0.02308	0.1714	1.0839	1.0787	0.1218	58.24
1	54066506	rs11206177	C	T	2	0.02308	0.1717	1.0839	1.0787	0.1216	58.28
1	54065997	rs12029469	A	T	2	0.02314	0.172	1.0839	1.0786	0.1215	58.31
1	54069983	rs1879736	T	C	2	0.02321	0.1704	1.0838	1.0786	0.1229	57.98
1	54065831	rs12723875	G	T	2	0.02336	0.1743	1.0837	1.0785	0.1203	58.56
1	54066038	rs12036606	C	T	2	0.02336	0.1741	1.0837	1.0785	0.1205	58.52
1	54070013	rs6663966	C	T	2	0.02337	0.172	1.0837	1.0785	0.1222	58.15
1	54066687	rs12079404	C	T	2	0.02339	0.1743	1.0837	1.0784	0.1204	58.55
1	54066752	rs12064395	T	C	2	0.02339	0.1743	1.0837	1.0784	0.1204	58.55
1	54065778	rs12723437	C	T	2	0.02341	0.1748	1.0837	1.0784	0.1201	58.61
1	54067102	rs11206178	C	T	2	0.02341	0.1746	1.0837	1.0784	0.1202	58.58
1	54066663	rs12079400	C	T	2	0.02344	0.1748	1.0837	1.0784	0.1201	58.6
1	54065523	rs12120383	T	C	2	0.02349	0.1756	1.0836	1.0783	0.1197	58.7
1	54037576	rs56243226	T	C	2	0.02368	0.02368	0.9512	0.9512	0.5987	0
1	54069725	rs1879737	C	A	2	0.02375	0.1755	1.0835	1.0782	0.1204	58.53
1	53893407	rs111598197	C	T	2	0.02404	0.02404	0.9597	0.9597	0.5523	0
1	53987000	rs545467	C	A	2	0.02448	0.1723	1.0499	1.0435	0.1787	44.71
1	53907185	rs55946097	C	A	2	0.02466	0.1126	1.1048	1.1211	0.1237	57.81
1	54013075	rs2316192	A	T	2	0.0249	0.0249	1.0313	1.0313	0.9926	0
1	54120011	rs61776603	A	G	2	0.02502	0.02502	0.9539	0.9539	0.7701	0
1	54104301	rs61775445	G	A	2	0.02515	0.02515	0.9556	0.9556	0.5204	0
1	54061779	rs6588483	G	A	2	0.02533	0.02533	0.9527	0.9527	0.477	0
1	54117225	rs72638000	T	G	2	0.02551	0.02551	0.8652	0.8652	0.9544	0
1	54037176	rs55999741	T	G	2	0.02558	0.02558	0.9525	0.9525	0.6572	0
1	54065303	rs12116462	G	A	2	0.02564	0.1871	1.0824	1.077	0.1164	59.44
1	54040105	rs56208323	C	G	2	0.02568	0.02568	0.9525	0.9525	0.6153	0
1	54066599	rs17382220	A	T	2	0.02571	0.02571	0.9531	0.9531	0.4683	0
1	54010926	rs11206170	G	A	2	0.02572	0.02572	1.0311	1.0311	0.8901	0
1	54035689	rs10788957	T	C	2	0.02577	0.02577	1.0514	1.0514	0.5656	0
1	54070831	rs12062528	T	C	2	0.02579	0.1833	1.0822	1.0769	0.1195	58.75
1	54067311	rs61770296	G	A	2	0.02603	0.02603	0.9531	0.9531	0.4669	0
1	54071011	rs61768260	G	A	2	0.0261	0.0261	0.9532	0.9532	0.4732	0
1	54621886	rs585136	A	T	2	0.02615	0.02615	1.0362	1.0362	0.8697	0
1	54584278	rs11579628	A	G	2	0.02642	0.05102	0.9704	0.971	0.2705	17.64
1	54068567	rs10788959	G	T	2	0.02656	0.1735	1.0818	1.0769	0.1285	56.72
1	54450901	rs7515322	A	G	2	0.02673	0.1252	1.0711	1.0683	0.1671	47.62
1	54453500	rs112348421	A	G	2	0.02687	0.03925	1.0751	1.0742	0.2914	10.15
1	54450110	rs7516944	T	G	2	0.02697	0.06134	1.0706	1.0693	0.2477	25.17
1	54468086	rs72904357	G	T	2	0.02737	0.02737	1.0788	1.0788	0.5769	0
1	53910159	rs72675156	C	T	2	0.0275	0.1218	1.1029	1.1197	0.1192	58.8
1	54013462	rs2316193	G	C	2	0.02764	0.02764	1.0308	1.0308	0.9881	0
1	54445348	rs11206268	A	G	2	0.02769	0.3604	1.0574	1.0501	0.0379	76.8
1	54045226	rs12084713	G	A	2	0.02789	0.02789	0.9566	0.9566	0.628	0
1	54451563	rs12022177	T	A	2	0.02803	0.1344	1.0707	1.0676	0.1625	48.75
1	54450646	rs7548544	C	G	2	0.02811	0.129	1.0706	1.0677	0.1678	47.44
1	53981725	rs495172	T	G	2	0.02812	0.1859	1.048	1.0416	0.1804	44.28
1	54011124	rs2986656	T	C	2	0.02842	0.02842	1.0306	1.0306	0.9202	0
1	53643199	rs6704459	G	C	2	0.02893	0.02893	1.031	1.031	0.6946	0
1	54451080	rs7525809	G	A	2	0.02926	0.1353	1.0701	1.0671	0.1647	48.2
1	54109522	rs17387213	C	T	2	0.02944	0.02944	0.9552	0.9552	0.7286	0
1	54195034	rs12406120	C	T	2	0.02976	0.5291	0.9622	0.9733	0.0218	81
1	54121391	rs17387378	T	C	2	0.02983	0.02983	0.9552	0.9552	0.8697	0
1	53591918	rs1679966	C	A	2	0.02988	0.02988	0.9587	0.9587	0.7461	0
1	54456041	rs7543936	A	G	2	0.02999	0.07044	1.0724	1.0706	0.2445	26.16
1	54024598	rs76865681	G	A	2	0.03047	0.03047	0.913	0.913	0.7939	0
1	54112990	rs11589559	T	C	2	0.03062	0.03062	0.9554	0.9554	0.7445	0
1	54455252	rs72904335	C	T	2	0.03078	0.06153	1.0714	1.07	0.2606	20.98
1	54454769	rs72904334	G	A	2	0.03081	0.05995	1.0715	1.07	0.2631	20.14
1	54119284	rs7548123	C	G	2	0.03102	0.03102	0.9555	0.9555	0.8539	0
1	54455555	rs72904337	A	C	2	0.03124	0.06259	1.0712	1.0697	0.26	21.18
1	54120689	rs11588637	G	C	2	0.03129	0.03129	0.9556	0.9556	0.8508	0
1	54120733	rs11577232	A	G	2	0.03129	0.03129	0.9556	0.9556	0.8508	0
1	54455992	rs7554087	G	A	2	0.03132	0.06324	1.0712	1.0697	0.2592	21.44
1	54013042	rs6693508	T	G	2	0.03138	0.03138	1.03	1.03	0.8488	0
1	54439637	rs7530434	C	T	2	0.03142	0.4561	1.0564	1.0477	0.0154	82.97
1	54419015	rs76116346	T	C	2	0.03149	0.2624	1.1051	1.0932	0.0935	64.44
1	54578401	rs954878	G	A	2	0.03157	0.08092	0.9712	0.9722	0.2403	27.47
1	53981615	rs496126	A	G	2	0.03161	0.2648	1.0478	1.0392	0.1458	52.74
1	53999716	rs498473	G	A	2	0.03167	0.03167	1.063	1.063	0.3226	0
1	53960488	rs1288610	A	G	2	0.03174	0.1179	1.0404	1.0434	0.1469	52.48
1	54146952	rs72896791	A	G	2	0.03184	0.03184	1.0762	1.0762	0.5684	0
1	54450025	rs12049151	T	C	2	0.03202	0.09897	1.0683	1.0663	0.2093	36.56
1	54625682	rs10888835	T	C	2	0.03207	0.03207	1.0353	1.0353	0.9377	0
1	54043386	rs11585273	G	A	2	0.03225	0.03225	0.9577	0.9577	0.6221	0
1	54045180	rs12089978	T	C	2	0.03253	0.03253	0.9578	0.9578	0.6229	0
1	54599439	rs7367806	T	G	2	0.03257	0.03257	1.041	1.041	0.6228	0
1	54448873	rs57317051	C	G	2	0.03276	0.09746	1.0694	1.0673	0.2138	35.3
1	53978119	rs6588480	A	G	2	0.03312	0.04265	1.041	1.0405	0.3027	5.85
1	54045856	rs74084747	T	G	2	0.03312	0.03312	0.958	0.958	0.6154	0
1	54106705	rs17387150	T	G	2	0.03324	0.03324	0.956	0.956	0.6642	0
1	54118490	rs4626818	G	T	2	0.03348	0.03348	0.9561	0.9561	0.8191	0
1	54449103	rs72904314	C	T	2	0.03362	0.03362	1.0679	1.0679	0.3356	0
1	54087629	rs79397756	C	T	2	0.03363	0.03363	0.9544	0.9544	0.5802	0
1	54146291	rs57634341	G	A	2	0.0343	0.0343	1.0746	1.0746	0.5349	0
1	54453489	rs72904328	C	T	2	0.03457	0.09108	1.0698	1.0675	0.2297	30.68
1	54457478	rs1983585	C	T	2	0.03483	0.07614	1.0704	1.0686	0.2498	24.49
1	54461121	rs79245976	A	T	2	0.03507	0.09738	1.0701	1.0675	0.2244	32.24
1	54454069	rs59683636	G	A	2	0.0351	0.09196	1.0696	1.0674	0.2299	30.62
1	54042889	rs3108391	C	T	2	0.03542	0.03542	1.043	1.043	0.4509	0
1	54116576	rs61776602	T	C	2	0.03569	0.03569	0.9569	0.9569	0.8752	0
1	54644197	rs621359	G	A	2	0.03578	0.03578	1.034	1.034	0.6685	0
1	54117388	rs76101645	A	G	2	0.03613	0.03613	0.957	0.957	0.9051	0
1	53717598	rs190523815	C	T	2	0.03628	0.03628	0.9076	0.9076	0.8562	0
1	54599341	rs113456392	G	A	2	0.0363	0.0363	0.9572	0.9572	0.9656	0
1	54104906	rs17382968	T	C	2	0.03632	0.03632	0.9567	0.9567	0.6822	0
1	54437173	rs11206264	G	A	2	0.03646	0.1322	1.0738	1.0706	0.187	42.56
1	54118424	rs11576071	A	G	2	0.03661	0.03661	0.9569	0.9569	0.8194	0
1	54133932	rs7514580	C	T	2	0.03665	0.03665	1.0811	1.0811	0.9341	0
1	54066538	rs12026293	T	C	2	0.03752	0.1463	1.0758	1.0721	0.1762	45.35
1	54625292	rs660514	A	G	2	0.03776	0.03776	1.0339	1.0339	0.9662	0
1	54457482	rs1983586	A	G	2	0.03783	0.1115	1.069	1.0662	0.2148	35.03
1	54118849	rs7522391	G	A	2	0.03789	0.03789	0.9571	0.9571	0.8079	0
1	54103346	rs55932050	G	A	2	0.03799	0.03799	0.9571	0.9571	0.6709	0
1	54458569	rs57255253	G	A	2	0.03842	0.1171	1.0687	1.0658	0.2097	36.45
1	54115483	rs7512380	G	A	2	0.03843	0.03843	0.9572	0.9572	0.7197	0
1	53946485	rs1288622	A	G	2	0.03851	0.03851	0.9589	0.9589	0.7975	0
1	54095360	rs1880861	C	T	2	0.03887	0.03887	0.9565	0.9565	0.587	0
1	54009279	rs496933	C	G	2	0.03891	0.03891	1.0301	1.0301	0.6285	0
1	54444147	rs114766659	C	T	2	0.03915	0.1337	1.1002	1.0948	0.198	39.65
1	53520594	rs76128395	A	T	2	0.04026	0.04026	1.1748	1.1748	0.6496	0
1	54475188	rs72904374	C	T	2	0.0403	0.0403	1.0722	1.0722	0.3822	0
1	54009328	rs3855969	C	T	2	0.04083	0.4157	1.0453	1.0339	0.0789	67.61
1	54075857	rs17108906	G	A	2	0.04086	0.04086	0.8699	0.8699	0.5985	0
1	53912739	rs72675157	G	C	2	0.04126	0.04126	1.1305	1.1305	0.4799	0
1	54471517	rs78782939	G	A	2	0.04131	0.4311	1.0859	1.074	0.0265	79.68
1	54408279	rs61774853	T	C	2	0.04137	0.04137	0.9355	0.9355	0.5061	0
1	53927836	rs76582081	G	T	2	0.04151	0.07462	0.9137	0.9098	0.2409	27.28
1	54535919	rs72664136	G	A	2	0.04162	0.04162	0.9467	0.9467	0.7829	0
1	54224270	rs1181191	A	C	2	0.04189	0.04189	0.9538	0.9538	0.9841	0
1	54440729	rs72902501	T	C	2	0.04198	0.4572	1.0544	1.0458	0.0228	80.71
1	54458862	rs60857840	C	T	2	0.0423	0.1521	1.0673	1.0637	0.1842	43.28
1	53655037	rs78003315	G	A	2	0.04235	0.05067	1.1442	1.1434	0.3022	6.05
1	54443867	rs11206266	C	T	2	0.04247	0.05083	1.071	1.0706	0.3021	6.1
1	53503094	rs59821851	A	C	2	0.04291	0.04291	1.1729	1.1729	0.6492	0
1	54130885	rs61588128	C	A	2	0.04312	0.04312	1.0792	1.0792	0.9281	0
1	54007612	rs12752674	T	C	2	0.04313	0.04313	1.0284	1.0284	0.9818	0
1	54115984	rs56198574	C	T	2	0.04328	0.04328	0.9583	0.9583	0.7747	0
1	54261335	rs115916161	C	T	2	0.04338	0.324	0.9176	0.9326	0.1205	58.51
1	54442913	rs11206265	A	G	2	0.04346	0.04346	1.0842	1.0842	0.6408	0
1	53842099	rs1316436	C	T	2	0.0437	0.0437	1.0283	1.0283	0.5128	0
1	53590630	rs3766793	T	C	2	0.04393	0.04393	1.0383	1.0383	0.5174	0
1	53958910	rs1288613	C	T	2	0.04396	0.04396	1.0375	1.0375	0.3589	0
1	53644967	rs6588471	C	T	2	0.04407	0.04407	1.0287	1.0287	0.7511	0
1	53924333	rs74878551	G	A	2	0.04441	0.1287	0.9128	0.902	0.1536	50.88
1	53947791	rs943524	G	C	2	0.04443	0.04443	0.9639	0.9639	0.4653	0
1	54074185	rs56011025	G	A	2	0.04458	0.04458	0.8712	0.8712	0.5238	0
1	54576448	rs76230478	T	C	2	0.04468	0.04468	1.0693	1.0693	0.7571	0
1	54001983	rs545514	A	G	2	0.04475	0.1488	1.0396	1.0374	0.1958	40.25
1	53946644	rs1288621	A	G	2	0.04477	0.04477	0.9639	0.9639	0.4523	0
1	54085864	rs3006899	T	C	2	0.04483	0.04483	0.9579	0.9579	0.6446	0
1	53955202	rs1288615	T	C	2	0.04487	0.04487	0.964	0.964	0.4113	0
1	53963481	rs10749690	G	A	2	0.04537	0.0548	1.0373	1.0377	0.2944	9.04
1	54010065	rs525145	A	G	2	0.04581	0.1589	1.0396	1.0373	0.1871	42.53
1	54456131	rs7534706	C	T	2	0.04585	0.09925	1.0652	1.0634	0.2416	27.06
1	53926803	rs1288629	C	G	2	0.04623	0.04623	0.964	0.964	0.6178	0
1	54231418	rs41302790	C	T	2	0.04627	0.04627	0.9253	0.9253	0.4503	0
1	54014492	rs563403	A	G	2	0.04649	0.3869	1.0495	1.0379	0.1013	62.75
1	54558042	rs75713208	G	A	2	0.04677	0.04677	1.0745	1.0745	0.9059	0
1	54465945	rs61774859	C	T	2	0.0471	0.0471	0.9359	0.9359	0.9941	0
1	54484696	rs77062168	C	A	2	0.04734	0.2809	1.0809	1.071	0.114	59.96
1	54489267	rs115892292	A	G	2	0.04734	0.2318	1.0666	1.0611	0.133	55.69
1	54031895	rs12749146	T	C	2	0.04748	0.04748	0.9467	0.9467	0.5516	0
1	53980389	rs41313369	C	T	2	0.04762	0.04762	0.9536	0.9536	0.4219	0
1	53699129	rs17192655	G	C	2	0.04881	0.04881	1.0519	1.0519	0.4306	0
1	54036317	rs4927009	G	C	2	0.04916	0.04916	0.9563	0.9563	0.4892	0
1	54657551	rs56353083	G	A	2	0.04926	0.43	0.9587	0.9683	0.0738	68.71
1	54204324	rs702488	T	C	2	0.04936	0.04936	1.0415	1.0415	0.4428	0
1	53926873	rs1288630	G	C	2	0.04949	0.04949	0.9645	0.9645	0.5495	0
1	53926037	rs1288628	T	G	2	0.04951	0.04951	0.9645	0.9645	0.5473	0
1	53589130	rs11206103	G	A	2	0.0499	0.0499	1.0395	1.0395	0.7501	0
1	53589671	rs3753596	C	T	2	0.05051	0.05051	1.0396	1.0396	0.6517	0
1	54129487	rs111974473	G	A	2	0.05072	0.05072	0.8422	0.8422	0.5188	0
1	54129258	rs57651758	G	T	2	0.05079	0.05079	1.0761	1.0761	0.9779	0
1	54185389	rs11206210	C	T	2	0.05108	0.1783	0.9245	0.93	0.1916	41.35
1	53584825	rs12092559	G	T	2	0.05122	0.1381	1.0445	1.0523	0.1525	51.15
1	54128434	rs72896773	T	A	2	0.05215	0.05215	1.0756	1.0756	0.947	0
1	54436645	rs11206262	T	C	2	0.05255	0.1223	1.0684	1.0663	0.2265	31.64
1	54075686	rs60926228	G	A	2	0.05402	0.05402	0.8762	0.8762	0.4665	0
1	54079218	rs72910678	T	C	2	0.05432	0.05432	0.8761	0.8761	0.4713	0
1	54148243	rs17109101	T	C	2	0.05532	0.05532	1.0682	1.0682	0.7526	0
1	54079808	rs2948055	C	A	2	0.05576	0.05576	0.9595	0.9595	0.5607	0
1	53904989	rs61639204	A	C	2	0.05603	0.3326	0.9443	0.9522	0.1028	62.43
1	53587701	rs3766788	G	A	2	0.05639	0.05639	1.0386	1.0386	0.5775	0
1	54409951	rs80168309	C	T	2	0.05649	0.05649	0.9223	0.9223	0.4719	0
1	54439279	rs115054053	A	C	2	0.05661	0.2595	1.0919	1.0837	0.1275	56.96
1	54630158	rs613381	C	T	2	0.05735	0.05735	1.0284	1.0284	0.4538	0
1	54021529	rs35345963	T	C	2	0.05823	0.05831	1.0527	1.0527	0.3172	0.04
1	54469633	rs138937562	G	T	2	0.05871	0.5083	1.0791	1.0668	0.0163	82.67
1	54612692	rs116488127	T	C	2	0.05873	0.05873	0.9423	0.9423	0.5261	0
1	53882558	rs75144458	T	C	2	0.05891	0.2091	0.9189	0.9274	0.2047	37.83
1	53897118	rs58663564	C	G	2	0.05894	0.3456	0.9434	0.9518	0.0995	63.14
1	54662686	rs12562306	G	A	2	0.05992	0.05992	1.0269	1.0269	0.5422	0
1	53897370	rs59647291	C	G	2	0.0601	0.3461	0.9436	0.952	0.1017	62.68
1	53589674	rs3753597	C	T	2	0.06052	0.06052	1.0381	1.0381	0.7247	0
1	54642971	rs4926621	T	C	2	0.06098	0.06098	0.9113	0.9113	0.5884	0
1	54440551	rs74084498	G	T	2	0.06113	0.6021	1.0502	1.0389	0.0059	86.82
1	53972115	rs2296760	G	A	2	0.06121	0.06121	0.9059	0.9059	0.5912	0
1	54342251	rs116325243	C	T	2	0.0615	0.0615	0.9182	0.9182	0.3236	0
1	54441756	rs10888828	A	G	2	0.06235	0.1039	1.0649	1.0636	0.2636	19.98
1	54479358	rs72664119	A	C	2	0.06292	0.09198	0.9603	0.9587	0.2595	21.34
1	54011142	rs6682171	T	C	2	0.06295	0.2348	1.0363	1.0335	0.1537	50.87
1	54151611	rs72660647	G	A	2	0.06302	0.1244	1.0427	1.0408	0.2574	22.03
1	54662346	rs7525757	T	G	2	0.06306	0.06306	1.0265	1.0265	0.5243	0
1	53899760	rs6692519	G	C	2	0.06362	0.3498	0.9442	0.9526	0.1045	62.07
1	54016692	rs511202	A	T	2	0.06436	0.33	1.0454	1.0374	0.1401	54.06
1	54622694	rs17109929	G	A	2	0.0646	0.0646	0.9673	0.9673	0.5703	0
1	53760505	rs55789815	T	C	2	0.06467	0.7072	0.9353	1.0846	0.0774	67.94
1	53862530	rs17379526	A	G	2	0.06488	0.3194	0.921	0.9339	0.1473	52.39
1	54120275	rs77551835	C	T	2	0.06506	0.06506	0.8762	0.8762	0.3623	0
1	54101062	rs6679903	A	G	2	0.06522	0.06522	0.9616	0.9616	0.651	0
1	54664001	rs35115189	T	C	2	0.06586	0.6123	0.9627	0.9759	0.0292	78.98
1	54698208	rs610874	A	T	2	0.06633	0.06633	1.0256	1.0256	0.3539	0
1	54323705	rs61774822	T	C	2	0.06703	0.1153	0.9469	0.9487	0.2712	17.39
1	54615173	rs75185975	G	A	2	0.06706	0.06706	0.9675	0.9675	0.4389	0
1	54623252	rs74750953	T	C	2	0.06736	0.06736	0.9678	0.9678	0.6312	0
1	54211525	rs72900605	G	C	2	0.06739	0.06739	0.9562	0.9562	0.8035	0
1	53591463	rs3766794	G	A	2	0.06781	0.06781	0.9669	0.9669	0.6544	0
1	53976188	rs2280511	C	T	2	0.06844	0.06844	1.0405	1.0405	0.3438	0
1	54039326	rs2950248	T	C	2	0.06846	0.1857	1.0636	1.0617	0.1821	43.84
1	54654129	rs4244643	G	T	2	0.06851	0.06851	1.0273	1.0273	0.6361	0
1	54623183	rs72908021	C	T	2	0.06856	0.06856	0.9682	0.9682	0.7032	0
1	54600471	rs10888834	T	C	2	0.06875	0.06875	1.0349	1.0349	0.9623	0
1	53874341	rs12124968	T	G	2	0.06902	0.06902	0.9716	0.9716	0.5888	0
1	54620583	rs17109921	C	T	2	0.06905	0.06905	0.9678	0.9678	0.5629	0
1	54456325	rs72664107	A	C	2	0.06906	0.1045	0.9588	0.9568	0.2501	24.39
1	54661150	rs946448	C	T	2	0.06928	0.06928	1.0259	1.0259	0.5124	0
1	54632658	rs113535797	G	A	2	0.06982	0.06982	0.96	0.96	0.8766	0
1	54117630	rs58820961	C	T	2	0.07011	0.2802	0.9001	0.916	0.2442	26.26
1	53926426	rs188558860	T	C	2	0.07024	0.08723	0.9152	0.9121	0.2883	11.31
1	53948733	rs1298638	T	C	2	0.07027	0.07027	0.965	0.965	0.9769	0
1	54627760	rs618873	C	G	2	0.07028	0.07028	1.0293	1.0293	0.445	0
1	54090216	rs60430622	T	C	2	0.07085	0.1093	0.8836	0.8874	0.292	9.94
1	54106668	rs17383010	G	C	2	0.07163	0.07163	0.9622	0.9622	0.4498	0
1	54617963	rs111259279	C	A	2	0.07195	0.07195	0.9682	0.9682	0.5227	0
1	53897818	rs75977219	A	T	2	0.07311	0.2827	0.9416	0.9469	0.137	54.77
1	53997844	rs12032843	C	G	2	0.07347	0.1799	0.9377	0.9347	0.1634	48.52
1	53985443	rs3887579	A	C	2	0.07389	0.07389	1.027	1.027	0.6853	0
1	54111547	rs11801755	C	G	2	0.07412	0.07412	0.843	0.843	0.6276	0
1	54646041	rs780503	A	G	2	0.07418	0.07418	1.0289	1.0289	0.5761	0
1	54616538	rs6667290	A	C	2	0.07419	0.07419	0.9683	0.9683	0.4948	0
1	54221402	rs72900609	A	G	2	0.0745	0.0745	0.958	0.958	0.4624	0
1	53875471	rs1342969	C	T	2	0.07514	0.07514	0.9719	0.9719	0.4941	0
1	53792115	rs58534087	G	T	2	0.07521	0.07521	0.8858	0.8858	0.54	0
1	54615558	rs6699826	C	T	2	0.07538	0.07538	0.9684	0.9684	0.4772	0
1	54120838	rs11590616	T	C	2	0.0757	0.0757	0.9636	0.9636	0.7805	0
1	54038001	rs1983485	T	C	2	0.07595	0.2411	1.0619	1.0594	0.1465	52.57
1	53533727	rs61517602	G	C	2	0.07626	0.07626	1.1595	1.1595	0.7903	0
1	54119089	rs11802941	C	T	2	0.07708	0.07708	0.8772	0.8772	0.3585	0
1	54406760	rs61774852	C	T	2	0.07709	0.3949	0.9477	0.9589	0.1344	55.36
1	53998415	rs3888344	T	G	2	0.0771	0.1603	0.9386	0.9362	0.193	41
1	54698112	rs643805	T	A	2	0.07809	0.07809	1.0246	1.0246	0.385	0
1	54637697	rs670877	A	G	2	0.07906	0.1843	1.0273	1.0257	0.2213	33.15
1	54463737	rs10443230	C	A	2	0.07911	0.07911	0.9716	0.9716	0.5636	0
1	53886578	rs114725457	A	G	2	0.07978	0.07978	0.9254	0.9254	0.3527	0
1	53833205	rs61768376	A	G	2	0.07983	0.07983	0.9247	0.9247	0.4187	0
1	54536010	rs6674224	A	T	2	0.08002	0.154	0.9704	0.9677	0.1926	41.09
1	54658463	rs7537833	G	C	2	0.08003	0.08003	1.0248	1.0248	0.3489	0
1	54637915	rs6690858	C	T	2	0.0814	0.0814	1.0282	1.0282	0.4846	0
1	54211771	rs1725982	T	C	2	0.0816	0.0816	0.9587	0.9587	0.8217	0
1	53960235	rs1288611	G	A	2	0.08174	0.08174	1.0598	1.0598	0.3312	0
1	53614388	rs113652876	G	A	2	0.08302	0.09514	1.051	1.0519	0.2949	8.84
1	54293297	rs78645289	C	T	2	0.08335	0.3813	0.9311	0.9438	0.1303	56.3
1	53952777	rs1288616	G	A	2	0.08371	0.08371	0.9648	0.9648	0.6649	0
1	53877725	rs6701841	G	C	2	0.08385	0.1067	0.9736	0.974	0.2941	9.16
1	54426758	rs77215788	T	C	2	0.08407	0.08407	1.0775	1.0775	0.4402	0
1	54642866	rs56067566	G	C	2	0.08416	0.08416	0.9716	0.9716	0.4313	0
1	54524608	rs149683351	G	A	2	0.08422	0.4754	1.0579	1.0484	0.0457	74.96
1	53990937	rs72893339	C	G	2	0.08463	0.08463	0.9156	0.9156	0.3986	0
1	53590423	rs3766792	C	T	2	0.08503	0.08503	1.0348	1.0348	0.7804	0
1	53895695	rs72903003	C	T	2	0.0854	0.399	0.9487	0.9569	0.0973	63.62
1	54119083	rs6588485	A	G	2	0.08618	0.08618	1.1193	1.1193	0.3568	0
1	53870466	rs4926992	C	A	2	0.0864	0.0864	0.9767	0.9767	0.7068	0
1	54153321	rs3013776	A	G	2	0.08709	0.1088	0.9459	0.9466	0.294	9.17
1	54036593	rs3013760	G	A	2	0.08812	0.3227	0.9433	0.9466	0.1066	61.59
1	54636684	rs139944893	G	A	2	0.08856	0.08856	1.1309	1.1309	0.9634	0
1	54673879	rs34911851	C	G	2	0.08891	0.08891	0.8951	0.8951	0.6707	0
1	54001823	rs4126639	A	G	2	0.08911	0.08911	1.0244	1.0244	0.4453	0
1	54613529	rs115705135	T	G	2	0.08916	0.08916	1.0884	1.0884	0.6683	0
1	53959435	rs7529321	G	A	2	0.0896	0.323	0.9647	0.9597	0.0525	73.41
1	53960377	rs148444418	G	A	2	0.09066	0.2227	0.9575	0.9516	0.1238	57.79
1	54690867	rs56802641	G	A	2	0.09078	0.09078	1.0559	1.0559	0.6466	0
1	54608251	rs680509	C	T	2	0.09121	0.09121	0.969	0.969	0.4617	0
1	54032922	rs58651777	G	C	2	0.09159	0.3294	0.9716	0.9666	0.0451	75.08
1	54108462	rs115799045	G	A	2	0.09425	0.09425	0.9152	0.9152	0.4298	0
1	54602347	rs2183302	G	A	2	0.09434	0.09434	1.0321	1.0321	0.9776	0
1	54177891	rs11206205	T	C	2	0.09438	0.09438	0.9321	0.9321	0.3766	0
1	53911237	rs55895334	C	T	2	0.09464	0.2553	0.9584	0.9519	0.097	63.69
1	54557290	rs12046885	C	T	2	0.09525	0.1564	0.9766	0.9774	0.2602	21.13
1	53506847	rs111885229	G	A	2	0.09544	0.09544	1.0941	1.0941	0.7123	0
1	53909648	rs146118646	G	A	2	0.09559	0.3327	0.9425	0.9505	0.1568	50.11
1	54088450	rs59789334	C	T	2	0.09566	0.09566	0.9124	0.9124	0.9713	0
1	53883374	rs1418857	G	T	2	0.09681	0.1547	0.9636	0.9617	0.2255	31.92
1	53949203	rs1288620	C	T	2	0.09686	0.2201	0.9453	0.9495	0.226	31.78
1	53970392	rs28584288	C	T	2	0.09754	0.09754	1.0476	1.0476	0.6718	0
1	53965231	rs1887403	C	T	2	0.09781	0.09781	1.0756	1.0756	0.3957	0
1	53506133	rs77562670	C	A	2	0.09846	0.09846	1.0932	1.0932	0.7213	0
1	53878779	rs6681936	C	T	2	0.09894	0.09894	0.9745	0.9745	0.5039	0
1	53961239	rs17108584	T	G	2	0.09958	0.2432	0.9586	0.9523	0.1132	60.14
1	54109981	rs1526908	T	C	2	0.09973	0.09973	1.1137	1.1137	0.4475	0
1	53948220	rs943522	C	T	2	0.1005	0.1005	0.9302	0.9302	0.4373	0
1	54688516	rs642990	T	C	2	0.1008	0.1008	1.0228	1.0228	0.4381	0
1	54036761	rs2950247	A	T	2	0.1012	0.3308	0.9452	0.9483	0.1135	60.08
1	53827678	rs71654998	G	A	2	0.1015	0.1015	0.9166	0.9166	0.5969	0
1	54698111	rs643806	T	A	2	0.1018	0.1018	1.0228	1.0228	0.478	0
1	54209853	rs113642775	T	C	2	0.1019	0.1019	0.9311	0.9311	0.3823	0
1	53956083	rs61768448	A	T	2	0.1023	0.1023	1.0859	1.0859	0.4827	0
1	54181586	rs12040773	G	A	2	0.1024	0.1024	0.9328	0.9328	0.3831	0
1	54449746	rs72664104	C	T	2	0.1025	0.1025	0.966	0.966	0.6194	0
1	53960216	rs140625770	T	C	2	0.1032	0.2389	0.9595	0.9542	0.126	57.29
1	54664921	rs4926623	A	G	2	0.104	0.4494	0.9736	0.9781	0.0839	66.52
1	54614363	rs116748501	C	T	2	0.1046	0.1046	0.9644	0.9644	0.9375	0
1	54500362	rs10888831	G	A	2	0.1049	0.3116	0.9771	0.9794	0.1603	49.28
1	54636977	rs10493175	T	C	2	0.1061	0.1061	0.9735	0.9735	0.34	0
1	53965248	rs76666588	G	C	2	0.1062	0.2928	0.9585	0.9502	0.073	68.9
1	54603700	rs913813	A	G	2	0.1065	0.1065	1.0311	1.0311	0.9772	0
1	53579402	rs1288373	C	T	2	0.1076	0.1076	0.9553	0.9553	0.405	0
1	54620354	rs7523092	C	G	2	0.1081	0.1081	1.0372	1.0372	0.912	0
1	54602838	rs913812	T	C	2	0.1084	0.1084	1.0308	1.0308	0.845	0
1	53958815	rs11206165	A	C	2	0.1091	0.1313	0.9609	0.9599	0.2805	14.13
1	53909906	rs74084002	G	A	2	0.11	0.2699	0.9602	0.9538	0.1008	62.87
1	54607157	rs671539	G	A	2	0.11	0.11	0.9705	0.9705	0.5012	0
1	54032759	rs80272322	G	T	2	0.1103	0.3407	0.9719	0.9653	0.0434	75.48
1	53533333	rs4926948	A	G	2	0.1111	0.1111	1.0378	1.0378	0.943	0
1	54513827	rs914722	T	A	2	0.1112	0.3167	0.9777	0.9798	0.1566	50.16
1	53876149	rs1342970	G	T	2	0.1121	0.1121	0.9751	0.9751	0.557	0
1	54613369	rs17109915	A	C	2	0.1123	0.1123	0.9692	0.9692	0.8743	0
1	54507506	rs79481007	C	A	2	0.1124	0.3938	1.0517	1.0454	0.1067	61.58
1	54019045	rs502312	A	G	2	0.1125	0.1125	1.0294	1.0294	0.5057	0
1	54375701	rs11206244	C	T	2	0.1125	0.1125	1.0227	1.0227	0.7398	0
1	53792241	rs114410240	C	A	2	0.1127	0.1127	0.9305	0.9305	0.6786	0
1	54507000	rs114165657	G	A	2	0.1128	0.3938	1.0517	1.0453	0.107	61.51
1	54621273	rs628358	G	A	2	0.1128	0.1128	1.0244	1.0244	0.8078	0
1	54566310	rs6694397	G	A	2	0.113	0.3567	0.9779	0.9805	0.1396	54.19
1	54034274	rs6686640	G	A	2	0.1133	0.3398	0.9719	0.9648	0.0438	75.4
1	53856739	rs72675137	G	A	2	0.1135	0.1135	1.0989	1.0989	0.8411	0
1	53887526	rs60754356	T	G	2	0.1136	0.3101	0.9515	0.9566	0.174	45.88
1	54508231	rs75070374	C	A	2	0.1147	0.394	1.0514	1.0451	0.1085	61.17
1	54629968	rs189592741	G	A	2	0.1151	0.1151	1.1204	1.1204	0.8962	0
1	53878651	rs6656566	G	A	2	0.1154	0.1154	0.9757	0.9757	0.4429	0
1	53988806	rs2478979	G	A	2	0.1154	0.1154	0.9225	0.9225	0.5933	0
1	54094024	rs2948056	T	G	2	0.1157	0.2766	1.1076	1.0942	0.2344	29.27
1	53587022	rs17377317	C	T	2	0.1171	0.1171	0.923	0.923	0.9545	0
1	54507907	rs75665278	C	T	2	0.1173	0.3999	1.0509	1.0447	0.1058	61.76
1	54608658	rs17109909	T	C	2	0.1175	0.1175	1.0805	1.0805	0.6927	0
1	54345573	rs72662362	G	A	2	0.1176	0.1306	1.0446	1.0455	0.2959	8.48
1	53884364	rs79481290	G	A	2	0.1181	0.3305	0.952	0.9574	0.1673	47.56
1	53885808	rs74506808	A	G	2	0.1182	0.3156	0.9521	0.9571	0.1753	45.56
1	53897517	rs12033075	G	A	2	0.1184	0.1184	0.9705	0.9705	0.5432	0
1	53860103	rs72675141	C	A	2	0.1191	0.1191	1.098	1.098	0.8736	0
1	54572175	rs12046178	T	C	2	0.1195	0.3203	0.9781	0.9803	0.1684	47.29
1	54579848	rs74631198	G	A	2	0.1198	0.5001	1.0525	1.0411	0.079	67.58
1	54310748	rs7556609	G	C	2	0.1215	0.1215	0.9693	0.9693	0.4765	0
1	53639682	rs79901635	C	T	2	0.1219	0.1219	0.9576	0.9576	0.8792	0
1	54465705	rs7513522	A	G	2	0.122	0.1939	1.0219	1.0209	0.2612	20.77
1	53879927	rs17108507	A	C	2	0.1227	0.1227	1.0302	1.0302	0.8807	0
1	54550595	rs74466763	C	A	2	0.123	0.5113	1.0507	1.0412	0.0605	71.62
1	54127832	rs59238764	T	C	2	0.1231	0.1231	1.0606	1.0606	0.6585	0
1	54598051	rs144945458	A	G	2	0.1232	0.1232	0.962	0.962	0.6529	0
1	53907000	rs10888790	C	T	2	0.1242	0.1242	0.9633	0.9633	0.3864	0
1	53815324	rs57380957	G	A	2	0.1253	0.1253	0.863	0.863	0.9933	0
1	54616689	rs9326027	C	T	2	0.1253	0.1581	1.0366	1.0381	0.2652	19.46
1	53482013	rs12132507	A	G	2	0.1256	0.1256	0.9788	0.9788	0.8051	0
1	54444174	rs1008406	T	A	2	0.1257	0.2125	1.0589	1.0569	0.2379	28.2
1	54470234	rs12075159	A	G	2	0.1262	0.1661	1.0211	1.0207	0.2822	13.52
1	54528088	rs75789159	T	C	2	0.1267	0.4906	1.0503	1.0417	0.0704	69.45
1	53889547	rs75241891	T	G	2	0.1268	0.3443	0.9532	0.9586	0.1652	48.07
1	54482323	rs74085125	A	G	2	0.127	0.127	1.0553	1.0553	0.5757	0
1	54686374	rs612711	T	C	2	0.1271	0.1271	1.021	1.021	0.3789	0
1	53579182	rs3766781	G	A	2	0.1272	0.1272	0.9765	0.9765	0.7215	0
1	54645313	rs7528869	G	A	2	0.1275	0.1275	1.0232	1.0232	0.3747	0
1	53890718	rs6686699	C	T	2	0.1276	0.3366	0.9532	0.9585	0.1713	46.56
1	54440345	rs12144251	A	C	2	0.1276	0.1276	0.9751	0.9751	0.8102	0
1	54189769	rs7524579	G	T	2	0.1282	0.1282	0.9373	0.9373	0.4048	0
1	54645262	rs7520966	T	C	2	0.1282	0.1282	1.0231	1.0231	0.36	0
1	54442349	rs74088804	T	C	2	0.1284	0.2086	1.0585	1.0566	0.2439	26.36
1	54442533	rs77977185	T	C	2	0.1285	0.209	1.0584	1.0565	0.2432	26.56
1	54530630	rs114621143	C	A	2	0.1286	0.4947	1.05	1.0414	0.0695	69.65
1	54142060	rs72896786	G	A	2	0.1288	0.1288	1.055	1.055	0.7207	0
1	54441994	rs74088803	T	C	2	0.1289	0.2093	1.0583	1.0565	0.2432	26.57
1	54616753	rs1999175	T	C	2	0.1289	0.1476	1.0367	1.0376	0.2874	11.63
1	53866575	rs1288592	A	G	2	0.1293	0.2251	0.9695	0.9637	0.1615	48.98
1	54441973	rs74084502	T	A	2	0.1293	0.2111	1.0583	1.0564	0.2425	26.8
1	54552911	rs12033409	G	A	2	0.1295	0.282	0.9787	0.9803	0.2011	38.82
1	54436691	rs11206263	A	G	2	0.1296	0.3769	1.052	1.0472	0.1219	58.2
1	53510925	rs7519017	A	G	2	0.1298	0.1298	1.0844	1.0844	0.5922	0
1	54469227	rs635509	A	G	2	0.1298	0.1434	1.021	1.0209	0.3054	4.8
1	54024086	rs61770270	C	T	2	0.1299	0.3576	0.9727	0.9646	0.0389	76.55
1	53529606	rs12058200	G	T	2	0.13	0.144	0.8858	0.8858	0.3003	6.79
1	53597703	rs11206106	G	A	2	0.1303	0.1926	1.0247	1.0239	0.2659	19.21
1	54540040	rs149011925	G	A	2	0.1303	0.4981	1.0497	1.041	0.069	69.75
1	54661740	rs946442	T	C	2	0.1303	0.1303	1.0812	1.0812	0.7456	0
1	54468689	rs633315	G	A	2	0.1307	0.1503	1.021	1.0207	0.3003	6.78
1	54618435	rs7528345	A	T	2	0.1307	0.1307	1.0229	1.0229	0.655	0
1	54601232	rs2026110	A	G	2	0.1311	0.1311	1.0289	1.0289	0.8959	0
1	54668278	rs1890566	A	G	2	0.1317	0.1317	0.9797	0.9797	0.3711	0
1	54275152	rs12562843	G	C	2	0.1318	0.1318	1.0301	1.0301	0.6132	0
1	54469976	rs585269	C	T	2	0.1325	0.1686	1.0209	1.0205	0.2873	11.67
1	54514675	rs141252843	T	C	2	0.1325	0.1325	1.1195	1.1195	0.5194	0
1	53502810	rs148705313	A	G	2	0.1328	0.1328	1.0861	1.0861	0.7687	0
1	54041766	rs2177955	T	C	2	0.133	0.3738	1.0499	1.047	0.1121	60.38
1	54677182	rs3766460	G	A	2	0.133	0.133	0.9798	0.9798	0.4788	0
1	54635805	rs10888836	T	G	2	0.1331	0.1696	0.9228	0.9246	0.2912	10.23
1	54627830	rs618465	A	G	2	0.134	0.134	0.9691	0.9691	0.8653	0
1	53850364	rs78122858	C	T	2	0.1345	0.2835	1.0824	1.0741	0.2237	32.44
1	54470237	rs666828	T	C	2	0.1345	0.1883	1.0205	1.02	0.2713	17.38
1	54471747	rs72664114	C	T	2	0.1345	0.1898	0.9796	0.9802	0.2726	16.92
1	53884235	rs1766636	G	A	2	0.1348	0.5622	0.9578	0.9684	0.0641	70.82
1	53831650	rs72899463	T	C	2	0.1352	0.3071	0.8587	0.8509	0.1225	58.08
1	54608256	rs75211439	G	C	2	0.1353	0.1353	1.0762	1.0762	0.7593	0
1	53960058	rs1288612	A	G	2	0.1356	0.1629	1.0475	1.0467	0.2966	8.2
1	54468166	rs620907	T	G	2	0.1359	0.1824	1.0206	1.0201	0.278	15.03
1	53908590	rs11206158	T	A	2	0.1365	0.1365	0.9644	0.9644	0.3627	0
1	54033242	rs12119543	C	G	2	0.1365	0.3706	0.9738	0.967	0.0408	76.11
1	54087425	rs11206180	T	A	2	0.1366	0.1366	0.9177	0.9177	0.959	0
1	54125882	rs74402211	C	T	2	0.1369	0.1369	0.8859	0.8859	0.7189	0
1	54470035	rs11206272	G	C	2	0.1369	0.1844	1.0205	1.02	0.277	15.39
1	53515994	rs12095520	G	A	2	0.137	0.1434	0.8882	0.8882	0.3096	3.15
1	54548012	rs79659235	G	T	2	0.138	0.5164	1.0487	1.0398	0.0656	70.49
1	53611964	rs1679934	G	A	2	0.1382	0.3468	0.9747	0.9776	0.1746	45.74
1	54088569	rs72896729	A	G	2	0.1382	0.1382	0.9181	0.9181	0.9618	0
1	54436245	rs12094788	A	G	2	0.1383	0.5214	1.0671	1.0562	0.0545	72.96
1	54346114	rs151293889	G	A	2	0.1384	0.1926	1.0506	1.0559	0.2292	30.85
1	53500645	rs189970539	C	G	2	0.1388	0.1388	1.0846	1.0846	0.7305	0
1	54369261	rs7515148	C	T	2	0.1389	0.4175	0.9518	0.9597	0.1426	53.48
1	53500798	rs17838020	A	T	2	0.139	0.139	1.0846	1.0846	0.7297	0
1	54098858	rs114831347	G	A	2	0.1393	0.1393	0.8836	0.8836	0.8102	0
1	54089280	rs6588484	T	G	2	0.1394	0.1394	0.9183	0.9183	0.9624	0
1	54560672	rs66746724	G	A	2	0.1394	0.3654	0.9793	0.9816	0.1537	50.86
1	54483636	rs74085128	C	T	2	0.1396	0.1396	1.0535	1.0535	0.5701	0
1	54223298	rs12239810	A	G	2	0.1397	0.1397	1.0329	1.0329	0.4498	0
1	54470757	rs679801	T	C	2	0.1397	0.1937	1.0206	1.02	0.2742	16.37
1	53893557	rs12048336	C	G	2	0.1398	0.3503	0.9689	0.9648	0.0766	68.11
1	54476972	rs59071298	A	G	2	0.1398	0.3182	1.049	1.0456	0.1719	46.42
1	54628704	rs604206	T	C	2	0.1398	0.1398	1.0229	1.0229	0.7128	0
1	54483641	rs74085130	C	G	2	0.1399	0.1399	1.0535	1.0535	0.5707	0
1	53890704	rs6661567	G	A	2	0.1402	0.3901	0.9548	0.9609	0.1507	51.57
1	54466145	rs12758219	G	A	2	0.1403	0.1702	1.0206	1.0203	0.2934	9.4
1	53564492	rs79560803	C	T	2	0.1406	0.2243	0.9114	0.9169	0.2789	14.71
1	53764635	rs2782500	G	A	2	0.1406	0.8068	1.0354	0.9787	0.0159	82.81
1	54468638	rs676562	C	G	2	0.1407	0.1854	1.0206	1.0201	0.2818	13.66
1	54290619	rs12564079	G	C	2	0.1409	0.1409	1.0294	1.0294	0.6777	0
1	53880369	rs6685296	T	C	2	0.141	0.141	1.0288	1.0288	0.8026	0
1	54094177	rs11206181	C	G	2	0.1415	0.1415	0.8847	0.8847	0.8457	0
1	53503202	rs60130096	G	C	2	0.1417	0.1417	1.0839	1.0839	0.7319	0
1	53897228	rs61657586	A	T	2	0.1417	0.3786	0.9545	0.9604	0.1594	49.5
1	54468947	rs634532	G	C	2	0.1417	0.1896	1.0205	1.0199	0.279	14.65
1	54466956	rs605182	A	G	2	0.1419	0.1842	1.0203	1.0199	0.2825	13.42
1	54482820	rs111491582	C	T	2	0.1421	0.1421	1.0633	1.0633	0.5816	0
1	54467767	rs662603	T	C	2	0.1425	0.1885	1.0206	1.02	0.2817	13.71
1	53502877	rs17107702	A	G	2	0.1426	0.1426	1.0837	1.0837	0.734	0
1	54633967	rs671431	G	C	2	0.1426	0.1426	1.0255	1.0255	0.691	0
1	54263944	rs72662319	T	G	2	0.1428	0.1428	1.0292	1.0292	0.6201	0
1	54469948	rs665817	T	G	2	0.1428	0.2062	1.0202	1.0195	0.2653	19.41
1	53598104	rs4926955	A	G	2	0.1429	0.1904	1.0242	1.0236	0.2809	13.99
1	54027035	rs4548383	C	T	2	0.1429	0.4008	0.9752	0.9695	0.0349	77.53
1	54284551	rs72662323	T	C	2	0.1429	0.1429	1.0292	1.0292	0.6521	0
1	54286313	rs12566280	A	G	2	0.1429	0.1429	1.0292	1.0292	0.6577	0
1	54020542	rs12141264	C	T	2	0.1434	0.3927	0.9732	0.9633	0.0239	80.39
1	53783845	rs17108321	C	T	2	0.1438	0.1438	0.9371	0.9371	0.8862	0
1	54126704	rs4927024	T	C	2	0.1442	0.1442	1.0316	1.0316	0.3744	0
1	54468837	rs677481	A	C	2	0.1444	0.1982	1.0202	1.0196	0.2736	16.57
1	53616806	rs10888769	G	A	2	0.1447	0.3242	1.0258	1.0231	0.1946	40.56
1	54096471	rs11206183	G	A	2	0.145	0.145	0.8857	0.8857	0.8386	0
1	53654444	rs75382932	T	C	2	0.1455	0.1455	0.9074	0.9074	0.6454	0
1	54083312	rs3006898	T	C	2	0.146	0.146	1.0226	1.0226	0.3881	0
1	54289826	rs60684032	C	T	2	0.1461	0.1461	1.029	1.029	0.674	0
1	54283836	rs111578074	G	A	2	0.1462	0.1462	1.029	1.029	0.6561	0
1	54114033	rs7529819	C	T	2	0.1464	0.1464	1.0221	1.0221	0.4739	0
1	54637417	rs682705	G	A	2	0.1465	0.1586	1.0224	1.0222	0.3081	3.72
1	53507732	rs6682813	G	A	2	0.1468	0.211	0.8907	0.8909	0.2472	25.33
1	54097814	rs114206613	G	A	2	0.1476	0.1476	0.8863	0.8863	0.8491	0
1	54176620	rs115063779	G	C	2	0.1476	0.1476	0.9402	0.9402	0.8167	0
1	54462969	rs72480623	C	A	2	0.1476	0.2708	1.02	1.0188	0.2234	32.55
1	54467342	rs650134	T	C	2	0.1482	0.1978	1.0201	1.0196	0.2783	14.94
1	54468760	rs633697	A	G	2	0.1487	0.1982	1.0199	1.0194	0.2771	15.33
1	54468321	rs664848	C	T	2	0.1494	0.2104	1.0197	1.0191	0.2664	19.05
1	53608781	rs1288363	G	C	2	0.1495	0.4592	0.9751	0.9794	0.1187	58.91
1	53589404	rs61768148	G	T	2	0.1498	0.1498	0.9746	0.9746	0.6498	0
1	54507195	rs34028311	A	G	2	0.1498	0.4159	0.9796	0.9823	0.133	55.69
1	54558958	rs78402727	G	T	2	0.1501	0.4893	1.0472	1.0393	0.0878	65.68
1	53503282	rs12747412	C	T	2	0.1502	0.1502	0.9799	0.9799	0.9917	0
1	54467026	rs605272	T	A	2	0.1504	0.2139	1.0197	1.0191	0.2655	19.34
1	54476147	rs17109656	G	A	2	0.1508	0.508	1.0483	1.0412	0.0668	70.25
1	53516383	rs10888761	C	A	2	0.1514	0.18	0.8917	0.8918	0.2851	12.49
1	53950781	rs12125544	T	C	2	0.1519	0.2322	1.0327	1.0379	0.1873	42.48
1	54674389	rs7547103	T	C	2	0.152	0.152	0.9807	0.9807	0.4104	0
1	54076386	rs61449108	C	T	2	0.1521	0.1521	0.9145	0.9145	0.6165	0
1	54677786	rs17392549	G	A	2	0.1521	0.1521	0.9669	0.9669	0.4733	0
1	54248518	rs4927036	A	G	2	0.1523	0.1523	1.0284	1.0284	0.6014	0
1	54514223	rs41294772	T	C	2	0.1525	0.1525	0.9692	0.9692	0.3286	0
1	54258880	rs2273139	C	T	2	0.1527	0.1527	1.0285	1.0285	0.6201	0
1	54285530	rs4926614	G	T	2	0.1529	0.1529	1.0285	1.0285	0.6732	0
1	54575746	rs4927055	C	T	2	0.1529	0.3885	0.9799	0.9823	0.1525	51.16
1	53602711	rs2806274	C	A	2	0.1533	0.455	0.9753	0.9795	0.1244	57.65
1	54102148	rs75336975	T	C	2	0.1535	0.1535	0.8996	0.8996	0.6111	0
1	54496344	rs66521714	C	T	2	0.1535	0.4258	0.9799	0.9826	0.1283	56.76
1	54272063	rs1181146	A	T	2	0.1536	0.1536	0.9606	0.9606	0.9535	0
1	54606342	rs6588507	C	T	2	0.1537	0.1537	0.9743	0.9743	0.6052	0
1	53644535	rs3125256	A	T	2	0.1538	0.1538	1.0218	1.0218	0.682	0
1	54498754	rs34370448	C	T	2	0.1539	0.4337	0.9799	0.9827	0.1254	57.42
1	54240238	rs72662306	A	T	2	0.1542	0.1542	1.0283	1.0283	0.5942	0
1	54461703	rs637590	A	G	2	0.1544	0.2859	1.0194	1.0183	0.2132	35.48
1	54501826	rs12041928	G	C	2	0.1544	0.4285	0.9799	0.9826	0.1273	57
1	54217999	rs115917478	C	T	2	0.1545	0.1545	0.9352	0.9352	0.5788	0
1	54451130	rs652208	T	C	2	0.1545	0.1545	1.0213	1.0213	0.7244	0
1	54363420	rs149394303	G	A	2	0.1547	0.5725	0.9268	0.9484	0.1019	62.64
1	53772495	rs1288490	C	T	2	0.1553	0.7705	1.091	1.0526	0.0052	87.17
1	54491225	rs67058314	C	T	2	0.1554	0.4206	0.98	0.9826	0.1333	55.62
1	54469120	rs635059	G	C	2	0.1558	0.2367	1.0194	1.0187	0.2519	23.81
1	54655563	rs11206297	C	T	2	0.156	0.156	1.0195	1.0195	0.7193	0
1	54606403	rs76385672	T	G	2	0.1563	0.1563	1.0739	1.0739	0.7623	0
1	54551831	rs78985255	T	A	2	0.1566	0.5217	1.0465	1.0379	0.0756	68.32
1	53641358	rs3125255	T	C	2	0.1568	0.1568	1.0216	1.0216	0.7216	0
1	54628328	rs112829296	G	A	2	0.1577	0.1577	1.0319	1.0319	0.3933	0
1	54606343	rs662524	G	A	2	0.1592	0.1592	1.0718	1.0718	0.8538	0
1	53501456	rs17107693	A	G	2	0.1594	0.1594	1.0795	1.0795	0.6534	0
1	54340580	rs74416005	T	C	2	0.1596	0.2393	0.9309	0.9347	0.2725	16.95
1	54682489	rs747753	C	G	2	0.1597	0.1597	1.0267	1.0267	0.5083	0
1	54566190	rs6694292	G	A	2	0.1599	0.4413	0.9804	0.9832	0.1255	57.41
1	53582306	rs3766785	A	T	2	0.1602	0.1602	0.9769	0.9769	0.3567	0
1	54082647	rs72894703	C	G	2	0.1605	0.1605	0.9216	0.9216	0.9905	0
1	54131414	rs11584164	C	G	2	0.1611	0.1611	0.9695	0.9695	0.4329	0
1	53642449	rs3102047	A	G	2	0.1613	0.1613	1.0214	1.0214	0.6509	0
1	53910662	rs12085348	G	A	2	0.1614	0.3918	0.9566	0.9621	0.1656	47.99
1	54574645	rs114540611	A	C	2	0.1618	0.5501	1.0457	1.0365	0.066	70.41
1	53890748	rs149737398	C	T	2	0.1632	0.3633	0.9705	0.9663	0.0828	66.77
1	54608549	rs4625227	C	G	2	0.1635	0.1635	0.9751	0.9751	0.6283	0
1	54104730	rs76797882	T	C	2	0.1638	0.1638	0.9077	0.9077	0.9321	0
1	54111132	rs4926610	G	C	2	0.1639	0.1639	1.0211	1.0211	0.4172	0
1	54473368	rs928441	C	A	2	0.1639	0.2687	0.9808	0.9818	0.2388	27.93
1	54576469	rs74085200	A	T	2	0.1641	0.1641	1.1073	1.1073	0.7739	0
1	53668954	rs59327204	G	A	2	0.1643	0.4108	0.8896	0.897	0.1181	59.05
1	54302323	rs113016399	C	T	2	0.1643	0.1643	1.0278	1.0278	0.5829	0
1	54251868	rs57636358	G	C	2	0.1645	0.1645	1.0278	1.0278	0.641	0
1	54256713	rs4927038	C	T	2	0.1646	0.1646	1.0277	1.0277	0.6374	0
1	53738400	rs138032564	T	C	2	0.1647	0.1647	0.9537	0.9537	0.6458	0
1	54471157	rs681617	A	G	2	0.1647	0.2878	1.0195	1.0181	0.2309	30.32
1	54615139	rs682159	G	A	2	0.1648	0.2193	0.9787	0.9794	0.2785	14.85
1	54484513	rs7528535	C	T	2	0.165	0.207	0.9777	0.9765	0.2539	23.18
1	54679756	rs12033727	T	A	2	0.165	0.165	1.0265	1.0265	0.5272	0
1	53915383	rs112170557	T	A	2	0.1652	0.1652	0.9598	0.9598	0.6069	0
1	53961283	rs112941314	G	A	2	0.1653	0.1653	0.9456	0.9456	0.6108	0
1	54256324	rs57861597	G	A	2	0.1653	0.1653	1.0276	1.0276	0.6388	0
1	54261043	rs56193555	C	T	2	0.1657	0.1657	1.0276	1.0276	0.6544	0
1	54099804	rs3006903	G	A	2	0.1658	0.1658	1.021	1.021	0.5122	0
1	54302624	rs112350581	T	C	2	0.166	0.166	1.0277	1.0277	0.5897	0
1	53965176	rs943520	A	C	2	0.1664	0.2931	1.044	1.0407	0.2326	29.82
1	54608910	rs1768473	G	A	2	0.1673	0.1673	0.9754	0.9754	0.708	0
1	54598169	rs630076	C	G	2	0.1677	0.1677	1.0533	1.0533	0.6636	0
1	54617813	rs2066092	G	A	2	0.1677	0.1677	1.0209	1.0209	0.648	0
1	54473488	rs928442	C	G	2	0.168	0.2536	0.9811	0.9819	0.2512	24.06
1	54617856	rs2066091	G	C	2	0.1688	0.1688	1.0208	1.0208	0.7081	0
1	54251031	rs4927037	C	T	2	0.1689	0.1689	1.0274	1.0274	0.631	0
1	54607617	rs677732	C	T	2	0.1694	0.1694	0.9752	0.9752	0.7091	0
1	54655895	rs10888837	G	A	2	0.1695	0.1695	1.0188	1.0188	0.711	0
1	53635975	rs142763618	C	T	2	0.1697	0.1697	0.908	0.908	0.635	0
1	53889450	rs12044244	C	G	2	0.1699	0.356	0.9712	0.9677	0.0989	63.27
1	54230086	rs72660702	G	A	2	0.1708	0.1708	1.0272	1.0272	0.5525	0
1	53917887	rs75571882	G	C	2	0.1709	0.4105	0.9575	0.9632	0.1619	48.89
1	54227790	rs12568415	C	G	2	0.171	0.171	1.0273	1.0273	0.5305	0
1	53889978	rs12034863	T	A	2	0.1713	0.3631	0.9713	0.9677	0.0941	64.33
1	54234580	rs17536223	C	A	2	0.1718	0.1718	1.0272	1.0272	0.5598	0
1	54679319	rs11206304	C	T	2	0.1718	0.1718	1.0261	1.0261	0.5158	0
1	54609280	rs75932388	G	A	2	0.1721	0.7198	1.0699	1.044	0.0186	81.95
1	54302824	rs55673156	C	T	2	0.1723	0.1723	1.0272	1.0272	0.5976	0
1	54594347	rs673403	T	C	2	0.1723	0.1723	1.0188	1.0188	0.6631	0
1	54617256	rs9436480	A	G	2	0.1723	0.2401	1.0331	1.0363	0.2147	35.03
1	54477125	rs56980390	G	A	2	0.1726	0.3505	1.0456	1.042	0.1821	43.83
1	54029856	rs2873096	C	A	2	0.1728	0.4309	0.9769	0.9711	0.0337	77.82
1	54108906	rs10888802	T	C	2	0.1734	0.1734	1.0206	1.0206	0.4446	0
1	54473516	rs928443	A	G	2	0.1735	0.257	0.9819	0.9824	0.2463	25.61
1	53961148	rs4926599	C	T	2	0.1736	0.2519	1.0433	1.0413	0.264	19.85
1	53905267	rs116768580	C	A	2	0.1739	0.3143	0.9651	0.9592	0.1233	57.9
1	54249533	rs12562523	C	T	2	0.1739	0.1739	1.027	1.027	0.6166	0
1	54223184	rs12239494	G	A	2	0.1742	0.1742	1.0315	1.0315	0.9415	0
1	54526545	rs35191207	C	T	2	0.1747	0.4468	0.9809	0.9836	0.1331	55.67
1	53914058	rs78849025	G	A	2	0.1749	0.412	0.9579	0.9635	0.1632	48.57
1	54571778	rs75187197	T	A	2	0.1755	0.5558	1.0442	1.0352	0.0713	69.25
1	53646557	rs3102044	C	T	2	0.1766	0.1766	1.0206	1.0206	0.6632	0
1	54648518	rs12139075	G	A	2	0.1766	0.1766	0.9626	0.9626	0.954	0
1	53756149	rs61769632	T	G	2	0.1767	0.1767	1.1173	1.1173	0.5547	0
1	53579109	rs17108022	C	T	2	0.1771	0.4074	1.0464	1.0417	0.1468	52.5
1	54125949	rs2948047	C	T	2	0.1771	0.1771	0.9711	0.9711	0.4457	0
1	54049955	rs77559236	T	C	2	0.1778	0.3249	0.9609	0.9646	0.2309	30.34
1	54473548	rs928444	C	G	2	0.1791	0.2791	0.9821	0.9827	0.2345	29.23
1	53945016	rs1288623	C	T	2	0.1795	0.3592	0.9521	0.9586	0.2742	16.34
1	53620340	rs2388	C	T	2	0.1806	0.3381	1.0238	1.0216	0.2122	35.74
1	53619912	rs1288343	A	G	2	0.1807	0.3504	1.0238	1.0215	0.2064	37.35
1	54472778	rs1023213	T	G	2	0.1816	0.3224	0.9817	0.9829	0.2146	35.07
1	54466383	rs12740238	T	C	2	0.1817	0.3217	1.0184	1.0171	0.2159	34.7
1	54694750	rs61776465	A	G	2	0.1821	0.2398	1.028	1.0314	0.2227	32.74
1	53960614	rs6660494	G	T	2	0.1822	0.1822	1.0438	1.0438	0.3574	0
1	53792908	rs12075098	C	A	2	0.1823	0.1823	0.8819	0.8819	0.7817	0
1	54469883	rs665421	T	C	2	0.1832	0.3384	1.0184	1.0169	0.2078	36.98
1	54614384	rs6671168	G	C	2	0.1837	0.1837	0.9599	0.9599	0.9298	0
1	54312060	rs150382209	C	T	2	0.1846	0.4805	1.0285	1.0244	0.1126	60.28
1	54189668	rs12043385	G	A	2	0.1848	0.1848	0.9733	0.9733	0.5506	0
1	53628061	rs1288340	G	A	2	0.1855	0.3434	1.0232	1.0211	0.2137	35.32
1	54487588	rs111447254	C	G	2	0.1866	0.1866	1.0488	1.0488	0.508	0
1	53887569	rs1288605	G	A	2	0.1867	0.541	0.9618	0.9702	0.1054	61.86
1	54310719	rs7556600	G	A	2	0.1867	0.1867	0.9587	0.9587	0.5187	0
1	53868794	rs55794253	T	C	2	0.1873	0.1873	1.0761	1.0761	0.7306	0
1	54308972	rs17388535	A	T	2	0.188	0.188	1.031	1.031	0.9752	0
1	53895802	rs78337059	T	C	2	0.1884	0.334	0.9665	0.9605	0.1172	59.26
1	54366599	rs4927043	A	G	2	0.1887	0.3584	0.9687	0.9716	0.2021	38.53
1	54463775	rs605480	G	T	2	0.1892	0.4124	1.0182	1.016	0.1669	47.67
1	53628815	rs1288338	C	T	2	0.1898	0.3429	1.023	1.0209	0.2164	34.57
1	54581869	rs13373789	T	C	2	0.1904	0.1904	0.9824	0.9824	0.8361	0
1	54606804	rs3766465	C	T	2	0.1905	0.1905	0.9765	0.9765	0.6443	0
1	53656293	rs35027235	C	T	2	0.1907	0.3383	1.0189	1.0174	0.2129	35.54
1	53777739	rs2788031	C	T	2	0.191	0.191	0.9639	0.9639	0.5334	0
1	53876381	rs953625	A	G	2	0.191	0.191	0.9822	0.9822	0.7008	0
1	54369674	rs12033572	G	C	2	0.1911	0.567	0.9564	0.9681	0.1168	59.35
1	53644093	rs10888775	T	A	2	0.1912	0.1912	1.0196	1.0196	0.8293	0
1	53644036	rs10888774	T	C	2	0.1913	0.1913	0.9798	0.9798	0.7378	0
1	54037328	rs143853855	C	A	2	0.1916	0.1916	0.932	0.932	0.7151	0
1	54240489	rs72662307	A	C	2	0.1919	0.1919	1.0259	1.0259	0.6632	0
1	54588534	rs9436934	C	T	2	0.1922	0.1922	1.0181	1.0181	0.601	0
1	54191958	rs797908	C	T	2	0.1923	0.1923	0.9737	0.9737	0.5719	0
1	54487384	rs72904384	C	T	2	0.1925	0.1925	1.048	1.048	0.4821	0
1	54246860	rs34605269	T	C	2	0.1927	0.1927	0.957	0.957	0.4263	0
1	53902553	rs77442172	A	T	2	0.1929	0.3141	0.9666	0.9612	0.1439	53.19
1	54090242	rs2948058	C	T	2	0.1932	0.1932	1.0198	1.0198	0.4791	0
1	54615337	rs585715	C	T	2	0.194	0.194	1.0488	1.0488	0.6471	0
1	53519895	rs11206082	A	T	2	0.1944	0.1944	0.903	0.903	0.4055	0
1	53885577	rs76421352	A	G	2	0.1944	0.3237	0.9668	0.9613	0.1344	55.38
1	53792975	rs12060975	T	C	2	0.1945	0.1945	0.8846	0.8846	0.8051	0
1	54466568	rs150720088	C	T	2	0.1951	0.1951	0.9279	0.9279	0.6862	0
1	53922026	rs78103103	A	G	2	0.1954	0.344	0.9666	0.9604	0.1133	60.13
1	53828529	rs58173145	A	G	2	0.1961	0.1961	1.1881	1.1881	0.6452	0
1	53899001	rs144841265	C	T	2	0.1961	0.3122	0.9668	0.9617	0.1502	51.69
1	54005913	rs7554233	T	G	2	0.1964	0.2475	1.0183	1.0197	0.2391	27.85
1	54320337	rs11206226	A	G	2	0.1967	0.1967	0.9599	0.9599	0.5807	0
1	53824304	rs113037082	G	T	2	0.1976	0.3444	0.8673	0.863	0.1591	49.57
1	54596219	rs654403	T	C	2	0.1977	0.1977	1.0178	1.0178	0.643	0
1	53965546	rs943519	C	T	2	0.1978	0.2911	1.041	1.0387	0.2567	22.28
1	54656765	rs12079726	C	T	2	0.1978	0.1978	1.0763	1.0763	0.3654	0
1	53678227	rs77259391	A	G	2	0.1982	0.2039	1.0563	1.0567	0.3091	3.35
1	54561290	rs115230336	C	T	2	0.1989	0.2859	1.0605	1.0706	0.179	44.62
1	53621394	rs1288345	A	C	2	0.2	0.4337	1.0222	1.0191	0.1685	47.28
1	54198205	rs79380987	C	T	2	0.2001	0.2001	0.9678	0.9678	0.9224	0
1	54605107	rs636426	T	C	2	0.2004	0.2004	1.0642	1.0642	0.8145	0
1	54015832	rs12081852	A	C	2	0.2006	0.2006	1.018	1.018	0.3454	0
1	53596099	rs74082782	C	T	2	0.2009	0.3405	1.0367	1.0472	0.1024	62.52
1	53868230	rs72675147	G	A	2	0.2016	0.2016	1.0735	1.0735	0.7132	0
1	54688787	rs10788974	C	G	2	0.2018	0.2018	1.0189	1.0189	0.4373	0
1	54689461	rs10888843	T	C	2	0.202	0.202	1.0191	1.0191	0.511	0
1	53918739	rs115105332	T	C	2	0.2022	0.3302	0.9672	0.9618	0.1368	54.83
1	54656651	rs4927066	C	G	2	0.2029	0.2029	1.0175	1.0175	0.6029	0
1	54310214	rs11206219	A	G	2	0.2044	0.2044	0.9605	0.9605	0.4204	0
1	53947018	rs114088101	G	A	2	0.2046	0.3508	0.9671	0.9604	0.1113	60.57
1	53638446	rs115772110	C	T	2	0.2049	0.2718	0.9359	0.9312	0.2215	33.08
1	53589801	rs1679971	A	G	2	0.2055	0.2055	0.9776	0.9776	0.9978	0
1	53829540	rs74083971	T	G	2	0.2057	0.2057	1.1936	1.1936	0.5979	0
1	53654975	rs77522228	G	A	2	0.2059	0.2059	0.9185	0.9185	0.9665	0
1	53796206	rs141514256	A	G	2	0.2059	0.2059	0.886	0.886	0.8882	0
1	54469109	rs635045	A	G	2	0.2061	0.3893	1.0176	1.0159	0.1919	41.28
1	54492546	rs60004084	C	T	2	0.2066	0.2066	1.0799	1.0799	0.7098	0
1	54289020	rs10489461	C	T	2	0.2072	0.2072	1.0289	1.0289	0.8649	0
1	53948905	rs17371958	T	C	2	0.2073	0.3537	0.9673	0.9606	0.1105	60.74
1	53954869	rs78979245	G	C	2	0.2074	0.3549	0.9673	0.9605	0.1093	61
1	54551875	rs7516791	G	T	2	0.2084	0.3097	0.9828	0.9837	0.2475	25.23
1	53577701	rs922682	C	T	2	0.2087	0.2087	0.9339	0.9339	0.427	0
1	54609652	rs599597	C	T	2	0.2094	0.2094	0.975	0.975	0.7895	0
1	54342517	rs115448697	T	C	2	0.2098	0.3871	1.0312	1.0282	0.1963	40.12
1	53868228	rs72675145	A	G	2	0.2102	0.2102	1.0721	1.0721	0.7295	0
1	54081664	rs11206179	A	G	2	0.2104	0.2104	0.9805	0.9805	0.5976	0
1	54264780	rs61774809	C	A	2	0.2105	0.2105	0.9588	0.9588	0.4038	0
1	53881254	rs6683597	A	G	2	0.2106	0.2106	0.9832	0.9832	0.9619	0
1	53949869	rs115454691	T	C	2	0.2112	0.3438	0.9676	0.9616	0.1273	56.98
1	54167478	rs112676790	C	T	2	0.2112	0.2112	1.0432	1.0432	0.9847	0
1	54480410	rs11805505	T	A	2	0.2113	0.2113	1.0443	1.0443	0.3777	0
1	54605177	rs636533	G	A	2	0.212	0.212	1.0625	1.0625	0.8367	0
1	53951565	rs1288618	C	T	2	0.2121	0.4371	0.9615	0.9666	0.1756	45.48
1	54563239	rs6672905	A	T	2	0.2127	0.4485	0.9827	0.9849	0.1576	49.93
1	53586010	rs78030880	C	T	2	0.213	0.3196	1.0424	1.0559	0.1288	56.66
1	53899019	rs1766641	C	G	2	0.2134	0.2134	1.0255	1.0255	0.9468	0
1	54629940	rs112533789	T	C	2	0.2134	0.2134	1.028	1.028	0.455	0
1	53930360	rs61738842	G	A	2	0.2141	0.3535	0.9679	0.9619	0.121	58.41
1	54327983	rs12744108	A	G	2	0.2146	0.2146	0.9614	0.9614	0.5735	0
1	53893551	rs11590524	C	T	2	0.215	0.215	1.0264	1.0264	0.8628	0
1	54003748	rs12739933	G	A	2	0.2154	0.2154	1.0175	1.0175	0.3843	0
1	54466789	rs11206271	C	G	2	0.2154	0.4315	1.0171	1.0151	0.1724	46.3
1	53657684	rs61769593	T	G	2	0.2156	0.2156	1.0936	1.0936	0.8266	0
1	54362193	rs2268185	T	G	2	0.216	0.216	0.9613	0.9613	0.4495	0
1	53926750	rs78219319	C	G	2	0.2163	0.3539	0.9681	0.9622	0.1231	57.94
1	54323368	rs11206227	T	C	2	0.2172	0.2172	0.9617	0.9617	0.5962	0
1	54308934	rs74084430	G	T	2	0.2173	0.4964	1.0985	1.0955	0.0781	67.79
1	54697515	rs139941372	G	A	2	0.2173	0.2173	0.91	0.91	0.3329	0
1	54588882	rs7528864	A	G	2	0.2175	0.2175	1.0171	1.0171	0.6049	0
1	54689643	rs10788975	A	G	2	0.2175	0.2175	1.0185	1.0185	0.5323	0
1	54323891	rs12022704	T	C	2	0.2176	0.2176	0.9617	0.9617	0.5955	0
1	53776929	rs72895378	C	T	2	0.2177	0.2177	0.9671	0.9671	0.4841	0
1	54324061	rs11206228	A	G	2	0.2181	0.2181	0.9617	0.9617	0.5945	0
1	53972049	rs2296761	A	C	2	0.2182	0.2182	0.9474	0.9474	0.7727	0
1	53937115	rs78552325	A	T	2	0.2184	0.3588	0.9682	0.9621	0.1188	58.89
1	54167387	rs75885517	T	C	2	0.2185	0.2185	0.9742	0.9742	0.9826	0
1	54363076	rs11582167	G	A	2	0.2186	0.2186	0.9616	0.9616	0.4467	0
1	54614409	rs581554	C	T	2	0.2191	0.2191	0.9808	0.9808	0.3941	0
1	54363750	rs34684081	C	T	2	0.2198	0.2198	0.9618	0.9618	0.4442	0
1	53621345	rs1288344	G	T	2	0.2204	0.4418	1.0213	1.0184	0.1791	44.61
1	54364755	rs7521654	G	A	2	0.2206	0.2206	0.9617	0.9617	0.4461	0
1	54163836	rs11582634	G	C	2	0.2207	0.2207	0.9743	0.9743	0.9864	0
1	54325688	rs11206230	T	C	2	0.2211	0.2211	0.9619	0.9619	0.5938	0
1	54324598	rs61774823	C	T	2	0.2213	0.2213	0.9601	0.9601	0.6016	0
1	53952714	rs75868365	G	A	2	0.2214	0.3571	0.9683	0.9621	0.1217	58.24
1	54614145	rs6696001	C	T	2	0.222	0.222	0.9635	0.9635	0.9044	0
1	53939697	rs77576622	T	A	2	0.2227	0.3604	0.9685	0.9624	0.1209	58.44
1	54591265	rs612297	A	G	2	0.2231	0.2231	1.0169	1.0169	0.6086	0
1	54190045	rs7547962	C	T	2	0.2234	0.2234	0.9759	0.9759	0.3199	0
1	53977292	rs527014	C	T	2	0.2235	0.2235	0.9537	0.9537	0.8332	0
1	53866131	rs72675143	T	A	2	0.2239	0.2239	1.0696	1.0696	0.6823	0
1	53640580	rs3102046	T	C	2	0.225	0.225	1.0188	1.0188	0.9305	0
1	54144459	rs75381814	G	A	2	0.225	0.225	1.0461	1.0461	0.7701	0
1	54311234	rs17388570	C	T	2	0.2251	0.5598	1.0258	1.0215	0.0874	65.77
1	54365194	rs144999424	G	A	2	0.2253	0.2253	1.0792	1.0792	0.6001	0
1	54445959	rs12094064	G	A	2	0.2257	0.64	1.0438	1.0349	0.0406	76.16
1	54093593	rs3013744	A	G	2	0.2261	0.2261	1.0183	1.0183	0.4778	0
1	54555405	rs1981039	T	A	2	0.2261	0.3626	0.9835	0.9847	0.2233	32.56
1	54591269	rs688404	C	T	2	0.2264	0.2264	1.0168	1.0168	0.6135	0
1	53596130	rs72670879	G	A	2	0.2267	0.2267	0.9756	0.9756	0.9058	0
1	54317485	rs1127931	G	A	2	0.2267	0.2267	0.962	0.962	0.5154	0
1	54649636	rs146914775	G	A	2	0.2285	0.2285	1.0701	1.0701	0.6815	0
1	54532687	rs61777599	A	G	2	0.2286	0.2286	0.9657	0.9657	0.9615	0
1	53880664	rs6588479	A	G	2	0.2287	0.2287	0.9838	0.9838	0.7855	0
1	53574123	rs1769289	C	T	2	0.229	0.229	0.9283	0.9283	0.936	0
1	54443432	rs111236150	A	G	2	0.2291	0.6	1.044	1.0366	0.0585	72.07
1	54693425	rs11589005	A	G	2	0.2291	0.2508	1.0244	1.0256	0.2816	13.75
1	54187449	rs11579257	C	T	2	0.2292	0.242	0.9762	0.976	0.3005	6.73
1	53641911	rs7531337	C	A	2	0.2295	0.2295	0.982	0.982	0.9455	0
1	54591322	rs612368	G	A	2	0.2296	0.2296	1.0165	1.0165	0.786	0
1	54608746	rs1768474	C	T	2	0.2301	0.2301	0.9787	0.9787	0.8828	0
1	54133184	rs79655890	G	C	2	0.2305	0.2305	1.049	1.049	0.9744	0
1	54539339	rs6674720	C	G	2	0.2307	0.3666	0.9836	0.9848	0.2249	32.12
1	53646540	rs3102045	T	A	2	0.2309	0.2309	1.0185	1.0185	0.8957	0
1	53585254	rs61768116	G	A	2	0.2313	0.3476	1.0402	1.0572	0.0998	63.09
1	54094104	rs2950266	G	C	2	0.2314	0.2314	1.0181	1.0181	0.4708	0
1	54276225	rs1181156	A	T	2	0.2314	0.2314	0.9667	0.9667	0.6945	0
1	54243532	rs72662312	G	A	2	0.2316	0.2316	1.0238	1.0238	0.4552	0
1	54462254	rs6698321	T	C	2	0.2317	0.2317	1.03	1.03	0.6675	0
1	54312428	rs12753977	C	T	2	0.2318	0.2318	0.9627	0.9627	0.5956	0
1	53883775	rs77611769	C	A	2	0.2321	0.2428	1.037	1.0377	0.301	6.53
1	54005523	rs12750235	G	A	2	0.2323	0.2913	1.0169	1.0185	0.2248	32.12
1	54553207	rs9651202	T	C	2	0.233	0.367	0.9837	0.9849	0.2261	31.75
1	53931213	rs1342971	C	A	2	0.2336	0.3782	0.9692	0.9628	0.1115	60.53
1	54319776	rs11589713	T	C	2	0.2346	0.2346	0.9634	0.9634	0.5548	0
1	54639004	rs11800926	C	T	2	0.2348	0.3693	1.0693	1.0615	0.2759	15.75
1	54331152	rs12021519	G	A	2	0.2352	0.2352	0.963	0.963	0.5859	0
1	53881081	rs6686055	T	C	2	0.2354	0.2354	0.984	0.984	0.7471	0
1	54390466	rs12728734	C	T	2	0.2359	0.2359	0.9795	0.9795	0.8152	0
1	53941008	rs1288643	A	G	2	0.2365	0.4516	0.9636	0.9683	0.182	43.87
1	54292026	rs1181186	G	A	2	0.2365	0.2365	0.9671	0.9671	0.6822	0
1	54279889	rs143491375	G	A	2	0.2366	0.2366	0.961	0.961	0.4502	0
1	54527647	rs12126324	A	G	2	0.2369	0.2369	0.9796	0.9796	0.5583	0
1	54686464	rs613158	C	T	2	0.2375	0.4832	1.0164	1.0246	0.0155	82.93
1	53672688	rs1072706	T	C	2	0.2377	0.2377	1.0172	1.0172	0.5512	0
1	53792335	rs3737980	G	A	2	0.2381	0.2381	0.8921	0.8921	0.7275	0
1	54444816	rs12060616	A	G	2	0.2381	0.6213	1.0433	1.0351	0.0548	72.88
1	54410017	rs72902481	T	A	2	0.2382	0.2382	1.0441	1.0441	0.468	0
1	54561916	rs7555099	C	T	2	0.2384	0.4073	0.9839	0.9854	0.2041	38
1	53971807	rs17108642	C	T	2	0.2387	0.2387	0.9453	0.9453	0.5245	0
1	54445241	rs11206267	T	C	2	0.2388	0.6428	1.0425	1.0343	0.0418	75.86
1	54630794	rs112669065	G	T	2	0.2389	0.2389	0.98	0.98	0.7697	0
1	53946661	rs12031469	T	A	2	0.2392	0.4262	0.9611	0.962	0.1486	52.07
1	53949573	rs75511114	A	C	2	0.2393	0.2958	1.0829	1.1079	0.2043	37.93
1	53511229	rs12088481	G	A	2	0.2396	0.2396	1.0397	1.0397	0.8113	0
1	54643655	rs77300082	C	T	2	0.2399	0.2399	0.967	0.967	0.8948	0
1	53502765	rs1871750	T	C	2	0.24	0.24	1.0251	1.0251	0.456	0
1	53794611	rs189709978	G	A	2	0.2403	0.2403	0.9331	0.9331	0.5546	0
1	54595215	rs11586487	C	T	2	0.2407	0.2407	0.9839	0.9839	0.5046	0
1	54228278	rs12746412	C	T	2	0.2417	0.2417	0.9615	0.9615	0.5398	0
1	53964385	rs10888793	C	T	2	0.2418	0.2963	1.0178	1.0192	0.2362	28.74
1	54673097	rs10888838	C	T	2	0.2419	0.2419	1.0219	1.0219	0.3715	0
1	53873555	rs1288587	T	C	2	0.2421	0.2421	0.984	0.984	0.568	0
1	54589719	rs671083	G	C	2	0.2421	0.2421	1.0161	1.0161	0.5481	0
1	54356647	rs35869328	G	T	2	0.2423	0.2423	0.9636	0.9636	0.5191	0
1	54080347	rs4927017	G	A	2	0.2426	0.2426	0.9819	0.9819	0.5019	0
1	54596842	rs57680669	C	T	2	0.2428	0.2428	0.9839	0.9839	0.5147	0
1	54005423	rs12731693	T	C	2	0.2434	0.2434	1.0164	1.0164	0.4345	0
1	54124942	rs3006904	A	T	2	0.2434	0.3012	0.9256	0.9288	0.2912	10.25
1	54186786	rs9803748	A	G	2	0.2436	0.2561	0.9769	0.9767	0.301	6.51
1	54124317	rs7516195	T	C	2	0.2437	0.2437	1.1098	1.1098	0.3952	0
1	54098711	rs3107571	T	C	2	0.2439	0.2439	1.018	1.018	0.3348	0
1	53679878	rs1056438	T	C	2	0.2441	0.2441	1.017	1.017	0.5434	0
1	54463596	rs666725	A	G	2	0.245	0.5109	1.0163	1.0137	0.1442	53.11
1	53639748	rs6663288	G	A	2	0.2451	0.2451	1.0172	1.0172	0.5533	0
1	53526787	rs11800691	G	A	2	0.2453	0.2453	1.0226	1.0226	0.434	0
1	54080842	rs10888797	C	G	2	0.2453	0.2453	0.9819	0.9819	0.5191	0
1	53937182	rs75865250	G	C	2	0.2454	0.2595	0.9713	0.9707	0.296	8.42
1	54338772	rs61774824	G	A	2	0.2455	0.2455	0.9638	0.9638	0.5944	0
1	54186445	rs12031700	C	T	2	0.2456	0.2456	0.9764	0.9764	0.6713	0
1	54323528	rs7416528	C	A	2	0.2461	0.2461	0.9642	0.9642	0.5969	0
1	53874117	rs1288586	T	C	2	0.2472	0.2472	0.9841	0.9841	0.5618	0
1	54619106	rs12096978	C	T	2	0.2474	0.2474	1.0193	1.0193	0.9712	0
1	54240485	rs71637819	G	A	2	0.2483	0.2483	0.9618	0.9618	0.4895	0
1	54006043	rs7540317	G	C	2	0.2488	0.3033	1.0163	1.0178	0.2306	30.4
1	54339484	rs61774825	T	A	2	0.2492	0.2492	0.9641	0.9641	0.5927	0
1	54641638	rs79867114	T	C	2	0.2492	0.2492	1.062	1.062	0.5633	0
1	54694948	rs59455983	C	T	2	0.2493	0.3052	1.0235	1.0269	0.2177	34.17
1	54410655	rs12068021	T	C	2	0.2497	0.2497	1.043	1.043	0.3989	0
1	54549712	rs34649684	G	A	2	0.2497	0.2497	1.0858	1.0858	0.8163	0
1	54021321	rs12035642	T	C	2	0.2503	0.2503	0.9741	0.9741	0.7325	0
1	54348716	rs3737835	T	C	2	0.2504	0.2504	0.9641	0.9641	0.534	0
1	54422901	rs12092723	C	G	2	0.2505	0.2505	1.0433	1.0433	0.508	0
1	54588354	rs7530816	T	G	2	0.2508	0.2508	0.9846	0.9846	0.496	0
1	53650094	rs4244641	C	T	2	0.251	0.251	1.0176	1.0176	0.8931	0
1	54590341	rs673866	C	A	2	0.2512	0.2512	1.0158	1.0158	0.5309	0
1	54359922	rs2294510	C	T	2	0.2513	0.2513	0.9672	0.9672	0.5129	0
1	54592594	rs638643	A	G	2	0.2515	0.2515	1.016	1.016	0.5945	0
1	53898807	rs59537993	C	T	2	0.2516	0.4718	0.9761	0.9714	0.0596	71.82
1	54080606	rs56256411	T	C	2	0.2516	0.2516	0.9821	0.9821	0.5245	0
1	53623538	rs1296145	T	C	2	0.2519	0.5715	1.0201	1.0161	0.1119	60.43
1	53682106	rs17369394	A	C	2	0.2522	0.2522	1.0167	1.0167	0.5428	0
1	54643974	rs138742762	G	C	2	0.2525	0.2525	1.0652	1.0652	0.6337	0
1	53660773	rs11206124	A	G	2	0.2527	0.2527	1.0167	1.0167	0.5261	0
1	54340621	rs61774830	T	G	2	0.2528	0.2528	0.9643	0.9643	0.5854	0
1	53844161	rs12746317	G	A	2	0.253	0.253	1.0157	1.0157	0.6287	0
1	54598713	rs4483354	G	A	2	0.2531	0.2531	0.9698	0.9698	0.9594	0
1	54531604	rs78929090	G	A	2	0.2534	0.2534	1.0852	1.0852	0.8032	0
1	53683921	rs12140585	C	G	2	0.2537	0.2537	1.0167	1.0167	0.5572	0
1	53753896	rs1002357	G	C	2	0.254	0.8096	1.0281	0.9817	0.058	72.17
1	53702871	rs113479909	T	A	2	0.2551	0.2551	0.976	0.976	0.8302	0
1	53675532	rs12737375	T	C	2	0.2558	0.2558	1.0165	1.0165	0.5509	0
1	53862594	rs1288582	C	T	2	0.256	0.256	0.9847	0.9847	0.7901	0
1	53684324	rs3736118	A	G	2	0.2565	0.2565	1.0166	1.0166	0.5579	0
1	53481814	rs11206071	G	T	2	0.2567	0.2567	1.022	1.022	0.4552	0
1	53635011	rs3125251	A	T	2	0.2567	0.2567	1.0178	1.0178	0.7367	0
1	53636616	rs3125252	C	T	2	0.2571	0.2571	1.0169	1.0169	0.9469	0
1	53965066	rs749378	A	G	2	0.2573	0.3314	1.0173	1.0191	0.2063	37.4
1	53898195	rs78493155	G	A	2	0.2574	0.2574	1.0239	1.0239	0.7423	0
1	54272330	rs1181145	C	T	2	0.2579	0.2579	0.9685	0.9685	0.7383	0
1	54624281	rs675602	A	G	2	0.2582	0.2911	1.0345	1.0348	0.2811	13.94
1	53478528	rs11580480	T	C	2	0.2584	0.2584	1.0222	1.0222	0.4571	0
1	53896599	rs12023145	C	T	2	0.2586	0.4634	0.9764	0.972	0.0709	69.35
1	53677341	rs138199976	G	A	2	0.2589	0.2589	1.0695	1.0695	0.9102	0
1	54076383	rs116366555	C	T	2	0.2589	0.2589	0.9543	0.9543	0.481	0
1	53884654	rs59924334	T	A	2	0.259	0.259	1.0238	1.0238	0.8651	0
1	53526247	rs725510	C	T	2	0.2591	0.2591	1.0219	1.0219	0.4704	0
1	53494091	rs4442320	C	A	2	0.2594	0.2594	1.0219	1.0219	0.4169	0
1	54633259	rs12143492	T	C	2	0.2595	0.2595	1.0255	1.0255	0.4659	0
1	54353785	rs12028193	G	C	2	0.2604	0.2604	0.9649	0.9649	0.4979	0
1	53512285	rs13376501	T	C	2	0.2605	0.2605	1.0316	1.0316	0.5715	0
1	53865432	rs56959438	C	T	2	0.2605	0.2605	1.059	1.059	0.3743	0
1	53967454	rs12727041	T	C	2	0.2606	0.2606	1.0342	1.0342	0.3251	0
1	54382357	rs34779808	C	G	2	0.2607	0.2607	0.9799	0.9799	0.9833	0
1	54353126	rs34589111	A	C	2	0.2608	0.2608	0.9649	0.9649	0.4995	0
1	53917398	rs2153944	G	A	2	0.261	0.3418	0.9711	0.9677	0.195	40.45
1	54005060	rs11206169	C	T	2	0.2613	0.2932	1.0159	1.0168	0.266	19.17
1	54694254	rs11206309	C	G	2	0.2613	0.2693	1.0226	1.023	0.3038	5.42
1	54647165	rs112305565	C	G	2	0.2616	0.2616	0.9685	0.9685	0.7341	0
1	53952141	rs1288617	G	A	2	0.2619	0.3901	0.9654	0.9681	0.2377	28.27
1	54241178	rs1181194	C	T	2	0.2619	0.4398	0.9261	0.9207	0.1198	58.68
1	53476970	rs6679819	G	A	2	0.262	0.262	1.0221	1.0221	0.5733	0
1	53684924	rs67974630	A	G	2	0.262	0.262	1.0165	1.0165	0.5619	0
1	53910654	rs59293906	C	T	2	0.2621	0.2621	0.9613	0.9613	0.454	0
1	53837269	rs11589798	C	T	2	0.2624	0.2624	0.9822	0.9822	0.9706	0
1	54685855	rs33988698	G	A	2	0.2624	0.2624	1.021	1.021	0.3861	0
1	53899711	rs61768411	A	T	2	0.2625	0.2625	1.0236	1.0236	0.755	0
1	54084331	rs3013745	G	A	2	0.2626	0.2626	1.017	1.017	0.6277	0
1	54238825	rs34037846	T	C	2	0.2635	0.2635	0.9635	0.9635	0.5158	0
1	53525162	rs12059934	G	A	2	0.2637	0.2637	1.0217	1.0217	0.4642	0
1	54687523	rs11585887	A	T	2	0.2641	0.2641	1.0207	1.0207	0.4343	0
1	54592965	rs640458	C	T	2	0.2643	0.2643	1.0153	1.0153	0.8755	0
1	54657181	rs10788973	A	C	2	0.2644	0.2644	1.0386	1.0386	0.4085	0
1	54064240	rs10159298	C	T	2	0.2656	0.6542	0.9823	0.9873	0.0876	65.72
1	54029642	rs4927007	C	T	2	0.2658	0.5198	1.0153	1.0215	0.0183	82.04
1	54083646	rs2950265	A	G	2	0.2659	0.2659	1.0169	1.0169	0.6339	0
1	54683014	rs1410896	C	G	2	0.266	0.266	1.0208	1.0208	0.4188	0
1	54005821	rs12750757	G	A	2	0.2665	0.3201	1.0159	1.0176	0.2288	30.96
1	53701581	rs2297656	A	G	2	0.2668	0.2668	1.016	1.016	0.6019	0
1	53796222	rs58508035	A	G	2	0.2668	0.2668	1.0787	1.0787	0.9085	0
1	53666108	rs12754957	T	C	2	0.267	0.267	1.0162	1.0162	0.5284	0
1	53810076	rs12070543	T	C	2	0.267	0.267	1.0637	1.0637	0.3719	0
1	54605520	rs648573	T	C	2	0.2671	0.2671	1.0545	1.0545	0.6106	0
1	53483431	rs10399937	T	C	2	0.2673	0.2673	1.0216	1.0216	0.4291	0
1	54296839	rs12725248	A	T	2	0.2679	0.2679	0.9612	0.9612	0.5291	0
1	53799774	rs11583645	C	G	2	0.2682	0.2682	1.0182	1.0182	0.6053	0
1	53890752	rs144555975	A	G	2	0.2685	0.4844	0.9767	0.9715	0.0557	72.69
1	54602115	rs688829	T	C	2	0.2685	0.2685	1.0521	1.0521	0.9104	0
1	54441853	rs74084501	A	G	2	0.2686	0.6431	1.0403	1.0329	0.0527	73.36
1	54541664	rs56278402	G	A	2	0.269	0.269	1.0822	1.0822	0.7713	0
1	54588398	rs7516735	C	A	2	0.2691	0.2691	0.9851	0.9851	0.5388	0
1	53663128	rs3766760	G	T	2	0.2694	0.2694	1.0161	1.0161	0.4723	0
1	54549291	rs78440838	G	A	2	0.2699	0.2699	0.953	0.953	0.7692	0
1	53561879	rs12095038	C	T	2	0.27	0.27	0.9533	0.9533	0.9898	0
1	53486745	rs11806632	T	A	2	0.2701	0.2701	1.0214	1.0214	0.4396	0
1	53531449	rs10437070	T	A	2	0.2704	0.2704	1.0221	1.0221	0.4667	0
1	53824808	rs74083968	A	C	2	0.2706	0.2706	1.163	1.163	0.4661	0
1	53930551	rs943514	G	A	2	0.2707	0.4789	0.966	0.9704	0.1876	42.4
1	54265866	rs1181178	T	C	2	0.2707	0.2707	0.9693	0.9693	0.7434	0
1	53488564	rs7546714	T	A	2	0.2711	0.2711	1.0214	1.0214	0.4384	0
1	53527601	rs80345332	G	T	2	0.2711	0.5232	1.1549	1.1869	0.0419	75.83
1	54608848	rs113791167	A	C	2	0.2713	0.2713	0.8872	0.8872	0.9517	0
1	53694065	rs12116608	C	T	2	0.2719	0.2719	1.0161	1.0161	0.4595	0
1	54630030	rs115035460	T	C	2	0.272	0.272	1.0346	1.0346	0.454	0
1	53891054	rs12046221	C	T	2	0.2721	0.4959	0.977	0.9713	0.0475	74.54
1	53906995	rs61768414	C	T	2	0.2727	0.2727	1.0231	1.0231	0.7781	0
1	54224706	rs1185903	C	T	2	0.2732	0.6763	0.942	0.9631	0.1287	56.67
1	54031431	rs12728042	C	G	2	0.2733	0.5143	1.0151	1.0209	0.0235	80.5
1	53973353	rs17108658	G	C	2	0.2734	0.2734	0.9189	0.9189	0.3981	0
1	54630656	rs116548744	T	C	2	0.2734	0.2734	1.0345	1.0345	0.4514	0
1	54154922	rs3013774	C	G	2	0.2735	0.2735	0.9681	0.9681	0.9303	0
1	53870831	rs1288588	A	G	2	0.274	0.274	0.985	0.985	0.5147	0
1	54630231	rs115036357	G	A	2	0.2748	0.2748	1.0344	1.0344	0.4507	0
1	53510975	rs6588458	G	A	2	0.2749	0.2749	1.0212	1.0212	0.3518	0
1	53495130	rs10437066	G	A	2	0.275	0.275	1.0212	1.0212	0.4493	0
1	53486094	rs6684171	T	C	2	0.2754	0.2754	1.0212	1.0212	0.4473	0
1	53638694	rs12130482	G	T	2	0.2754	0.2754	1.0161	1.0161	0.9505	0
1	53494441	rs4244640	A	G	2	0.2757	0.2757	1.0212	1.0212	0.4467	0
1	53838156	rs1999899	G	T	2	0.2757	0.2757	0.9781	0.9781	0.7386	0
1	53481759	rs11206070	C	G	2	0.2759	0.2759	1.0212	1.0212	0.4427	0
1	53930905	rs1288635	C	T	2	0.276	0.4801	0.9663	0.9707	0.19	41.78
1	54594131	rs4927056	C	T	2	0.276	0.276	0.985	0.985	0.5659	0
1	54576639	rs11206283	G	T	2	0.2761	0.5238	0.9851	0.9873	0.1533	50.96
1	54563156	rs6588502	A	G	2	0.2762	0.4822	0.9852	0.9869	0.1802	44.33
1	54252710	rs34088131	T	A	2	0.2764	0.2764	0.9646	0.9646	0.5428	0
1	53502569	rs1871749	T	C	2	0.2767	0.2767	1.0211	1.0211	0.4038	0
1	53694388	rs2275087	T	C	2	0.2767	0.2767	1.0159	1.0159	0.4712	0
1	54259909	rs61774804	A	G	2	0.2772	0.2772	0.9646	0.9646	0.5439	0
1	53855986	rs139901682	C	T	2	0.2784	0.2784	0.9545	0.9545	0.74	0
1	54421202	rs12044549	C	T	2	0.2794	0.2794	1.0407	1.0407	0.4967	0
1	54301458	rs41305860	G	T	2	0.2799	0.2799	1.0225	1.0225	0.555	0
1	53810030	rs12075186	A	G	2	0.2801	0.2801	1.0619	1.0619	0.4003	0
1	54683925	rs6621	G	A	2	0.2801	0.2801	1.0202	1.0202	0.401	0
1	54207274	rs797900	G	A	2	0.2805	0.2805	0.9762	0.9762	0.8608	0
1	54652687	rs11206295	T	C	2	0.2807	0.2807	1.0624	1.0624	0.3191	0
1	53951204	rs1288619	G	A	2	0.2808	0.6784	0.9685	0.9783	0.0853	66.23
1	54157022	rs11586794	C	A	2	0.2808	0.2808	0.9774	0.9774	0.9156	0
1	54400344	rs11206254	G	C	2	0.2808	0.2808	1.0402	1.0402	0.5548	0
1	54140639	rs74368666	G	A	2	0.2809	0.2809	1.0406	1.0406	0.7103	0
1	53582321	rs1679910	G	A	2	0.2811	0.3113	0.9848	0.9837	0.2643	19.74
1	54606522	rs12078646	T	C	2	0.2815	0.2815	0.9667	0.9667	0.5953	0
1	53687589	rs6663121	T	C	2	0.2821	0.2821	1.0147	1.0147	0.7595	0
1	53838168	rs12133504	T	A	2	0.2821	0.2821	1.0149	1.0149	0.5332	0
1	53904746	rs61768413	C	T	2	0.2828	0.2828	1.0226	1.0226	0.7371	0
1	54303469	rs61774817	T	G	2	0.2829	0.2829	0.9632	0.9632	0.5057	0
1	54631365	rs11579284	C	T	2	0.2829	0.2829	1.0338	1.0338	0.4611	0
1	54444609	rs74088805	A	G	2	0.2834	0.6788	1.0391	1.0309	0.0422	75.76
1	53585723	rs1769299	G	T	2	0.2835	0.2835	1.0149	1.0149	0.6907	0
1	53809900	rs12063899	G	T	2	0.2836	0.2836	1.0616	1.0616	0.3725	0
1	54593036	rs609198	A	T	2	0.2836	0.2836	1.0147	1.0147	0.8393	0
1	54548859	rs34834559	G	A	2	0.2839	0.2839	0.9742	0.9742	0.8569	0
1	54593150	rs641328	C	G	2	0.2839	0.2839	1.0147	1.0147	0.8261	0
1	54210787	rs1183027	C	G	2	0.2843	0.2843	0.9761	0.9761	0.8835	0
1	54653112	rs2275407	A	C	2	0.2843	0.2843	1.0619	1.0619	0.3206	0
1	54308631	rs12732418	A	G	2	0.2844	0.2844	0.965	0.965	0.5104	0
1	53511146	rs6588461	A	G	2	0.2849	0.2849	1.0209	1.0209	0.3454	0
1	53624259	rs1288350	G	A	2	0.2851	0.2851	1.015	1.015	0.3892	0
1	53637636	rs11590199	C	T	2	0.2852	0.2852	1.0158	1.0158	0.9264	0
1	54024840	rs12035088	G	A	2	0.2852	0.2852	0.9758	0.9758	0.6886	0
1	54432317	rs71637823	A	G	2	0.2852	0.2852	0.9319	0.9319	0.443	0
1	53753718	rs1002358	G	A	2	0.2858	0.2858	0.9736	0.9736	0.7576	0
1	53616969	rs138386728	C	T	2	0.286	0.3629	1.0327	1.0419	0.1596	49.44
1	53510129	rs11206077	A	G	2	0.2862	0.2862	1.0359	1.0359	0.8912	0
1	53499512	rs61314084	T	C	2	0.2863	0.2863	1.0207	1.0207	0.4309	0
1	54187349	rs75820566	G	A	2	0.2864	0.2864	1.0378	1.0378	0.7713	0
1	54214435	rs150008527	C	T	2	0.2865	0.2865	0.9313	0.9313	0.7581	0
1	53485839	rs6588448	A	G	2	0.2869	0.2869	1.0209	1.0209	0.4521	0
1	53690097	rs74434961	G	A	2	0.2869	0.2869	1.046	1.046	0.9041	0
1	54569981	rs77856585	C	G	2	0.2869	0.2869	0.9525	0.9525	0.6394	0
1	54210713	rs1185370	C	T	2	0.287	0.287	0.9762	0.9762	0.88	0
1	54661737	rs61775227	A	G	2	0.2871	0.2871	1.0288	1.0288	0.6404	0
1	54231832	rs41302750	T	C	2	0.2873	0.2873	0.9651	0.9651	0.5363	0
1	53848487	rs61768380	G	A	2	0.2877	0.5075	0.9678	0.9581	0.0395	76.41
1	54139499	rs76857850	C	T	2	0.2878	0.2878	1.0398	1.0398	0.7313	0
1	53757935	rs1288499	G	A	2	0.2884	0.2884	0.9403	0.9403	0.377	0
1	53680090	rs1056425	G	A	2	0.2885	0.2885	1.0154	1.0154	0.4881	0
1	53860219	rs11577494	A	G	2	0.2889	0.2889	0.9557	0.9557	0.7327	0
1	53890586	rs143458720	G	A	2	0.2889	0.5037	0.9779	0.973	0.0554	72.76
1	53506855	rs12094460	T	C	2	0.289	0.289	1.0206	1.0206	0.4081	0
1	53932064	rs1288636	C	T	2	0.2892	0.5201	0.9673	0.9722	0.1735	46.02
1	54653874	rs7545435	C	T	2	0.2893	0.2893	1.0612	1.0612	0.3286	0
1	54439366	rs12094234	A	G	2	0.2895	0.6266	1.0345	1.0291	0.0677	70.04
1	54663157	rs12038480	C	T	2	0.2895	0.2895	1.0725	1.0725	0.7025	0
1	54153635	rs2950245	C	T	2	0.2897	0.2897	0.969	0.969	0.645	0
1	54233511	rs71637818	T	C	2	0.2897	0.2897	0.9653	0.9653	0.5314	0
1	53600350	rs1288354	A	G	2	0.2898	0.3381	0.9722	0.9691	0.2313	30.22
1	53657567	rs7549319	C	T	2	0.2901	0.2901	1.015	1.015	0.5194	0
1	53810601	rs12070731	T	C	2	0.2902	0.2902	1.0606	1.0606	0.3418	0
1	53830764	rs72899457	G	T	2	0.2902	0.4809	0.9	0.8981	0.126	57.29
1	54188904	rs28396152	T	C	2	0.2902	0.2902	0.9791	0.9791	0.9661	0
1	53838085	rs10888787	G	C	2	0.2903	0.2903	1.0147	1.0147	0.5259	0
1	53777543	rs2788033	T	C	2	0.2904	0.3561	0.9768	0.9604	0.1869	42.6
1	53519218	rs10888762	C	T	2	0.2907	0.2907	1.0205	1.0205	0.377	0
1	53519795	rs12569270	T	C	2	0.2911	0.2911	1.0205	1.0205	0.3996	0
1	53652092	rs77862149	C	T	2	0.2917	0.2917	0.9329	0.9329	0.5617	0
1	53651956	rs79189487	G	A	2	0.2919	0.2919	0.9329	0.9329	0.5514	0
1	54534223	rs74085146	T	C	2	0.292	0.292	1.0783	1.0783	0.7151	0
1	54651982	rs11206294	C	T	2	0.292	0.292	1.061	1.061	0.3225	0
1	54105364	rs941123	G	C	2	0.2922	0.2922	0.9838	0.9838	0.3613	0
1	54489544	rs61047840	A	C	2	0.2923	0.2923	1.0768	1.0768	0.8799	0
1	54004170	rs12744320	G	A	2	0.2926	0.3468	1.0149	1.0165	0.2244	32.24
1	53908625	rs147554235	C	T	2	0.2931	0.2931	1.0221	1.0221	0.754	0
1	54651314	rs955079	T	A	2	0.2932	0.2932	1.0608	1.0608	0.3221	0
1	54615232	rs4927065	C	T	2	0.2934	0.5551	1.0165	1.0134	0.1577	49.9
1	53643674	rs3102042	A	G	2	0.2935	0.2935	1.0161	1.0161	0.8295	0
1	53512941	rs6670842	A	G	2	0.2937	0.2937	1.0204	1.0204	0.3752	0
1	53581972	rs1288380	C	G	2	0.2937	0.2937	0.9818	0.9818	0.8118	0
1	53514728	rs3766763	A	G	2	0.294	0.294	1.0204	1.0204	0.3748	0
1	54314844	rs75705853	G	T	2	0.294	0.294	1.0385	1.0385	0.9909	0
1	54018483	rs11206172	G	A	2	0.2952	0.5282	0.9808	0.9748	0.0319	78.29
1	53958603	rs1298637	C	T	2	0.2953	0.3406	0.9844	0.9832	0.2454	25.9
1	54671695	rs33973564	C	T	2	0.2955	0.2955	0.9849	0.9849	0.8082	0
1	53657595	rs12410239	T	A	2	0.2957	0.2957	1.0149	1.0149	0.5256	0
1	54651358	rs955080	C	T	2	0.2962	0.2962	1.0604	1.0604	0.3266	0
1	53505103	rs2170301	G	A	2	0.2963	0.2963	1.0203	1.0203	0.4223	0
1	54586538	rs12065056	T	C	2	0.2966	0.2966	0.9858	0.9858	0.3865	0
1	53891559	rs12032451	G	C	2	0.2967	0.5057	0.9782	0.9735	0.0588	72
1	54273279	rs35265457	T	C	2	0.297	0.5911	0.9418	0.9552	0.1545	50.67
1	54294766	rs4927040	G	A	2	0.2971	0.2971	1.0217	1.0217	0.5774	0
1	53519270	rs10888763	C	T	2	0.2976	0.2976	1.0202	1.0202	0.3865	0
1	54609773	rs17109914	C	T	2	0.2977	0.2977	1.0494	1.0494	0.9081	0
1	54688211	rs11206305	C	T	2	0.2977	0.2977	1.0196	1.0196	0.4604	0
1	53511764	rs11206078	G	T	2	0.2984	0.2984	1.0223	1.0223	0.3817	0
1	54047792	rs74084750	G	A	2	0.2984	0.2984	1.0574	1.0574	0.5157	0
1	54303780	rs1181201	C	T	2	0.2984	0.2984	0.9707	0.9707	0.6163	0
1	54419293	rs146764072	A	G	2	0.299	0.299	0.9601	0.9601	0.4589	0
1	54059264	rs3013756	T	C	2	0.2994	0.2994	0.9469	0.9469	0.4089	0
1	53484234	rs11206072	C	T	2	0.2995	0.2995	1.0202	1.0202	0.4135	0
1	53787673	rs1288521	C	T	2	0.2996	0.2996	1.016	1.016	0.7306	0
1	53700108	rs6671485	C	T	2	0.2997	0.2997	1.0151	1.0151	0.5038	0
1	53867207	rs12073988	C	T	2	0.3005	0.391	0.9221	0.9197	0.2134	35.4
1	54504580	rs79917339	C	T	2	0.3007	0.3007	1.0755	1.0755	0.9094	0
1	54293128	rs79913066	T	A	2	0.3008	0.3008	0.9659	0.9659	0.474	0
1	53998923	rs76511903	G	A	2	0.3009	0.5447	0.9551	0.9644	0.2041	37.99
1	54263332	rs7556247	T	C	2	0.3012	0.3012	0.9665	0.9665	0.5019	0
1	54198562	rs797913	C	T	2	0.3014	0.3014	0.9769	0.9769	0.9609	0
1	54592563	rs638605	G	A	2	0.3014	0.3014	1.0142	1.0142	0.8003	0
1	54073994	rs12083120	C	T	2	0.3015	0.3015	0.9838	0.9838	0.4942	0
1	53535499	rs17107831	C	T	2	0.3021	0.3021	1.0327	1.0327	0.6424	0
1	53928642	rs61768420	C	T	2	0.3023	0.3023	1.0216	1.0216	0.9011	0
1	54298297	rs72662336	T	C	2	0.3024	0.3024	1.0214	1.0214	0.5821	0
1	54696319	rs12410868	A	C	2	0.3024	0.3034	1.0203	1.0203	0.3156	0.72
1	53522317	rs11206083	A	G	2	0.3026	0.3026	1.02	1.02	0.4189	0
1	53667209	rs78923886	A	G	2	0.3026	0.3026	0.9316	0.9316	0.8336	0
1	53520126	rs7550236	T	C	2	0.3037	0.3037	1.02	1.02	0.387	0
1	53521486	rs10788948	G	C	2	0.3038	0.3038	1.02	1.02	0.4176	0
1	54295139	rs72662332	C	G	2	0.3038	0.3038	1.0214	1.0214	0.5852	0
1	54271441	rs55949318	C	A	2	0.3039	0.3039	0.9666	0.9666	0.4973	0
1	54290029	rs12729768	C	T	2	0.3043	0.3043	0.9668	0.9668	0.4613	0
1	54647953	rs78355737	A	G	2	0.3045	0.3045	1.0594	1.0594	0.3183	0
1	53622093	rs1288347	A	G	2	0.3048	0.3048	1.0141	1.0141	0.4357	0
1	53505596	rs28476576	A	G	2	0.3051	0.3051	1.0199	1.0199	0.4132	0
1	53841430	rs4926987	A	C	2	0.3053	0.3053	1.0145	1.0145	0.9596	0
1	53497686	rs4638058	T	C	2	0.3059	0.3059	1.0199	1.0199	0.4718	0
1	53838287	rs1999900	G	C	2	0.3063	0.3063	0.9795	0.9795	0.7292	0
1	54304671	rs41312726	G	T	2	0.3063	0.3063	1.0693	1.0693	0.9571	0
1	53810119	rs12075201	A	G	2	0.3065	0.3065	1.0584	1.0584	0.433	0
1	53526104	rs725509	A	G	2	0.3071	0.3071	1.0291	1.0291	0.4679	0
1	54161514	rs116416519	C	G	2	0.3072	0.3072	1.0443	1.0443	0.7132	0
1	54268959	rs145563758	C	T	2	0.3073	0.3073	1.0711	1.0711	0.8864	0
1	54690037	rs2282332	C	T	2	0.3073	0.3073	1.0199	1.0199	0.3519	0
1	53639661	rs6688253	C	T	2	0.3074	0.3074	1.015	1.015	0.5882	0
1	54307860	rs141048084	C	T	2	0.3075	0.6138	1.0823	1.0791	0.0517	73.58
1	53594397	rs768771	G	T	2	0.3078	0.3078	1.0179	1.0179	0.7347	0
1	53931771	rs77733245	A	T	2	0.3088	0.3088	1.0213	1.0213	0.8831	0
1	54255719	rs1181170	C	T	2	0.309	0.5268	0.9331	0.9278	0.0826	66.8
1	53538669	rs12145611	G	A	2	0.3097	0.3097	0.9855	0.9855	0.9052	0
1	54688902	rs10888842	A	G	2	0.3099	0.3099	1.0189	1.0189	0.4105	0
1	53869317	rs1288589	A	G	2	0.3103	0.3103	0.9858	0.9858	0.5666	0
1	53711089	rs61769623	T	C	2	0.3105	0.3105	1.0753	1.0753	0.784	0
1	53489169	rs78246083	C	T	2	0.3108	0.4805	1.0908	1.0935	0.1397	54.15
1	53491455	rs4926945	G	A	2	0.3109	0.3679	1.0196	1.0208	0.2376	28.3
1	53598015	rs61768150	G	A	2	0.3109	0.3109	0.9823	0.9823	0.8374	0
1	54591442	rs689239	T	C	2	0.3109	0.3109	1.0137	1.0137	0.6478	0
1	53502973	rs17107710	T	G	2	0.311	0.4094	1.0228	1.0249	0.1843	43.26
1	54178288	rs1718055	A	G	2	0.3111	0.3111	0.9686	0.9686	0.777	0
1	54592897	rs608395	C	A	2	0.3113	0.3113	1.0139	1.0139	0.7775	0
1	53901450	rs61768412	C	G	2	0.3117	0.3117	1.0211	1.0211	0.8447	0
1	54379443	rs76114672	C	G	2	0.3121	0.4078	0.976	0.9724	0.1678	47.43
1	54487417	rs12047169	C	T	2	0.3121	0.3121	0.986	0.986	0.342	0
1	54413516	rs113876827	C	T	2	0.3123	0.3123	0.9752	0.9752	0.503	0
1	54280994	rs12747819	A	G	2	0.3124	0.3124	0.9672	0.9672	0.4927	0
1	54393492	rs12073655	C	A	2	0.3127	0.3127	1.0374	1.0374	0.5459	0
1	53969475	rs55921033	G	C	2	0.313	0.5132	0.9659	0.9653	0.1169	59.31
1	54394849	rs12047857	G	A	2	0.3134	0.3134	1.0374	1.0374	0.5406	0
1	54616599	rs9326026	T	C	2	0.3135	0.3135	1.0251	1.0251	0.3471	0
1	53995515	rs12021912	G	A	2	0.314	0.4188	0.959	0.9565	0.188	42.31
1	54279562	rs12738083	C	T	2	0.3146	0.3146	0.9675	0.9675	0.4913	0
1	53786149	rs1288519	T	G	2	0.3151	0.3151	1.015	1.015	0.6801	0
1	54285811	rs7555869	G	A	2	0.3152	0.3152	0.9673	0.9673	0.4909	0
1	54009233	rs3889128	G	C	2	0.3153	0.3153	0.9839	0.9839	0.4127	0
1	54170122	rs1173593	A	C	2	0.3153	0.3153	0.9687	0.9687	0.9572	0
1	54081106	rs4926606	C	T	2	0.316	0.316	0.9846	0.9846	0.4183	0
1	53499225	rs55713135	T	C	2	0.3165	0.3165	1.0196	1.0196	0.47	0
1	53964341	rs12035007	G	A	2	0.3165	0.5215	0.9665	0.9667	0.1201	58.62
1	54080806	rs10888796	T	C	2	0.3166	0.3166	0.9842	0.9842	0.4009	0
1	53693090	rs6670999	G	T	2	0.3168	0.3168	1.0145	1.0145	0.5722	0
1	54370264	rs2294511	A	T	2	0.3169	0.4846	0.9854	0.9872	0.2221	32.93
1	54301944	rs12727907	G	A	2	0.3172	0.3172	0.9673	0.9673	0.4448	0
1	53796921	rs1413874	G	T	2	0.3173	0.3173	1.0717	1.0717	0.5232	0
1	54227433	rs61664894	G	A	2	0.3178	0.5424	1.0901	1.0888	0.1057	61.8
1	54158303	rs61774777	G	A	2	0.3183	0.3183	0.9801	0.9801	0.9902	0
1	53910631	rs115926538	C	T	2	0.3186	0.3186	1.0209	1.0209	0.6655	0
1	54648533	rs12139101	G	A	2	0.3191	0.3191	1.0228	1.0228	0.3558	0
1	54282325	rs35966749	A	C	2	0.3199	0.3199	0.9677	0.9677	0.4959	0
1	54522355	rs57843047	C	T	2	0.3206	0.3206	1.0723	1.0723	0.8924	0
1	53859670	rs72675139	A	G	2	0.3207	0.3207	1.0574	1.0574	0.5866	0
1	53624820	rs1288353	T	C	2	0.3208	0.3208	1.0139	1.0139	0.4122	0
1	54422004	rs72662400	G	A	2	0.3208	0.3208	0.9778	0.9778	0.3552	0
1	53481733	rs78695113	T	A	2	0.3211	0.3211	0.9568	0.9568	0.3897	0
1	54390427	rs11206250	G	A	2	0.3212	0.3212	1.0366	1.0366	0.5919	0
1	54294835	rs35647900	C	G	2	0.3213	0.3213	0.9686	0.9686	0.4388	0
1	54397240	rs11206252	G	A	2	0.3217	0.3217	1.0366	1.0366	0.5047	0
1	53810499	rs12070693	T	C	2	0.3225	0.3225	1.0565	1.0565	0.3821	0
1	54519731	rs17101261	A	G	2	0.323	0.323	1.0885	1.0885	0.7645	0
1	54185821	rs151316662	C	T	2	0.3233	0.3233	1.0624	1.0624	0.9784	0
1	54411468	rs140233978	C	A	2	0.3237	0.3797	0.9752	0.9737	0.237	28.48
1	54628044	rs76350923	C	T	2	0.3237	0.3237	1.0308	1.0308	0.595	0
1	54446927	rs6697447	T	C	2	0.324	0.324	1.025	1.025	0.7796	0
1	53930881	rs4142851	T	C	2	0.3243	0.3243	1.0207	1.0207	0.8881	0
1	53550640	rs41294750	C	T	2	0.3244	0.3244	1.0464	1.0464	0.8661	0
1	53857675	rs72675138	A	G	2	0.3253	0.3253	1.057	1.057	0.5822	0
1	54607180	rs3766461	A	T	2	0.3257	0.3257	0.9125	0.9125	0.8989	0
1	53923833	rs1288624	A	G	2	0.3259	0.3259	0.9853	0.9853	0.5459	0
1	53975436	rs475322	C	A	2	0.3263	0.3263	0.9618	0.9618	0.9107	0
1	53952100	rs116043410	A	T	2	0.3268	0.3268	0.9608	0.9608	0.3441	0
1	54687065	rs10888841	T	C	2	0.3271	0.3271	1.0181	1.0181	0.4532	0
1	53988977	rs75527787	G	A	2	0.3272	0.3272	0.9575	0.9575	0.4796	0
1	54655774	rs7528517	G	A	2	0.3273	0.3741	0.9545	0.9553	0.2801	14.3
1	54431294	rs2294513	A	G	2	0.3274	0.3274	1.0367	1.0367	0.3788	0
1	54160939	rs143928439	T	C	2	0.3276	0.3276	1.0486	1.0486	0.5546	0
1	53625057	rs4926961	G	C	2	0.3283	0.3283	1.0137	1.0137	0.3942	0
1	54204448	rs761489	A	C	2	0.3283	0.3283	0.9769	0.9769	0.8578	0
1	53657883	rs59597172	G	T	2	0.3286	0.7797	0.907	0.9351	0.0177	82.22
1	54660515	rs12120284	T	C	2	0.3288	0.3288	0.9864	0.9864	0.9882	0
1	53852595	rs72675136	G	T	2	0.329	0.329	1.0558	1.0558	0.6042	0
1	53810614	rs12075385	A	G	2	0.3293	0.3293	1.0557	1.0557	0.3943	0
1	54276154	rs76776153	G	A	2	0.3296	0.3296	0.9678	0.9678	0.5113	0
1	53936718	rs11579575	G	T	2	0.3298	0.3298	1.0204	1.0204	0.901	0
1	53598989	rs56047272	G	A	2	0.33	0.4515	1.0279	1.0396	0.0824	66.86
1	54208205	rs797897	A	G	2	0.3301	0.3301	0.9786	0.9786	0.7151	0
1	54205185	rs75348889	G	C	2	0.3302	0.3302	0.977	0.977	0.7146	0
1	54593256	rs1572731	A	T	2	0.3307	0.3307	0.9867	0.9867	0.6249	0
1	53631029	rs12140961	A	G	2	0.3308	0.3308	1.0139	1.0139	0.4365	0
1	53836899	rs59140371	C	T	2	0.3308	0.3308	1.0143	1.0143	0.6131	0
1	53477900	rs114400554	C	T	2	0.3318	0.4673	1.0874	1.089	0.1741	45.87
1	53592670	rs149258331	G	A	2	0.3325	0.3325	0.8828	0.8828	0.7978	0
1	54475406	rs113461145	C	A	2	0.3337	0.3337	0.976	0.976	0.8537	0
1	54157106	rs17109114	G	A	2	0.3341	0.3341	1.0259	1.0259	0.896	0
1	53595255	rs1679937	G	T	2	0.3342	0.3342	0.9845	0.9845	0.8509	0
1	54619337	rs657783	C	T	2	0.3343	0.3343	1.0298	1.0298	0.3322	0
1	54072816	rs2948040	A	G	2	0.3344	0.3344	1.0151	1.0151	0.5513	0
1	53657086	rs7523531	G	A	2	0.3345	0.3345	1.0138	1.0138	0.5859	0
1	54399086	rs143749909	C	T	2	0.3347	0.3347	1.0442	1.0442	0.7146	0
1	53586011	rs6666264	G	A	2	0.3348	0.3348	0.9866	0.9866	0.4096	0
1	53625039	rs4926960	G	T	2	0.3351	0.3351	1.013	1.013	0.794	0
1	53530617	rs17107803	A	C	2	0.3364	0.3364	1.0274	1.0274	0.6288	0
1	53883126	rs2000239	G	A	2	0.3364	0.3364	1.0145	1.0145	0.7463	0
1	53587179	rs6694834	C	T	2	0.3368	0.3368	0.9867	0.9867	0.4058	0
1	54058831	rs3013757	T	C	2	0.3371	0.3371	0.9511	0.9511	0.4454	0
1	53593913	rs3766800	A	G	2	0.338	0.338	0.9832	0.9832	0.7762	0
1	53909020	rs7512516	G	C	2	0.338	0.338	0.9655	0.9655	0.3915	0
1	53656676	rs35316080	A	G	2	0.3382	0.3382	1.0136	1.0136	0.6042	0
1	54211693	rs114686513	C	T	2	0.3384	0.3384	0.9773	0.9773	0.8375	0
1	54206278	rs797901	G	C	2	0.3386	0.3386	0.9787	0.9787	0.6337	0
1	53658178	rs7526732	G	A	2	0.3387	0.3387	1.0132	1.0132	0.8865	0
1	54536050	rs113219672	A	G	2	0.3394	0.3394	1.0668	1.0668	0.3859	0
1	53696051	rs10788949	C	T	2	0.3399	0.3399	1.0138	1.0138	0.5134	0
1	53907060	rs1288600	A	C	2	0.34	0.3702	0.9858	0.9851	0.2688	18.21
1	54638374	rs12138007	T	C	2	0.3401	0.4734	0.9822	0.9841	0.2487	24.86
1	53626467	rs12119155	C	T	2	0.3406	0.3406	1.0129	1.0129	0.7698	0
1	53999509	rs3887651	C	T	2	0.3406	0.4697	0.9651	0.9615	0.1485	52.1
1	54297113	rs1181172	G	A	2	0.3406	0.4278	0.943	0.9407	0.2118	35.86
1	53975989	rs580939	G	A	2	0.3415	0.3415	0.9632	0.9632	0.8623	0
1	53693831	rs12145535	C	T	2	0.3416	0.3416	1.0143	1.0143	0.5008	0
1	53995955	rs12036877	C	A	2	0.3428	0.431	0.9611	0.9587	0.2025	38.44
1	53515305	rs3766764	G	A	2	0.3437	0.3437	1.0203	1.0203	0.4493	0
1	54679912	rs4927071	T	C	2	0.3438	0.3438	0.9849	0.9849	0.3764	0
1	53861570	rs1288583	A	G	2	0.3439	0.3439	0.987	0.987	0.5817	0
1	54198206	rs797910	G	A	2	0.3439	0.416	1.0313	1.0319	0.2368	28.54
1	53944451	rs11578294	G	A	2	0.3446	0.3446	1.0198	1.0198	0.8843	0
1	53945201	rs60523851	G	A	2	0.3446	0.3446	1.0198	1.0198	0.8843	0
1	53966330	rs60343005	A	G	2	0.3446	0.3446	1.019	1.019	0.9515	0
1	54172592	rs72660674	T	G	2	0.3449	0.3449	1.0466	1.0466	0.7857	0
1	54486829	rs6681465	C	T	2	0.345	0.4213	1.0337	1.0324	0.261	20.86
1	53526696	rs11206084	C	G	2	0.3457	0.3457	1.0265	1.0265	0.3965	0
1	53576030	rs4926586	C	A	2	0.3458	0.3458	0.9845	0.9845	0.9291	0
1	54072759	rs3013749	A	T	2	0.3462	0.3462	1.0147	1.0147	0.5823	0
1	53536920	rs41294748	G	A	2	0.3466	0.3466	1.0292	1.0292	0.6732	0
1	54014761	rs72895262	C	T	2	0.3477	0.3477	0.9846	0.9846	0.3775	0
1	54105636	rs7520808	C	G	2	0.3477	0.3477	0.9857	0.9857	0.5373	0
1	54630948	rs11206293	C	T	2	0.3477	0.5155	0.981	0.9767	0.0807	67.22
1	54587634	rs12094458	G	T	2	0.3487	0.3669	0.9562	0.9558	0.2949	8.84
1	53850061	rs72675132	G	A	2	0.3488	0.3488	1.0539	1.0539	0.5509	0
1	54485787	rs72664123	T	C	2	0.3504	0.3601	0.9872	0.9872	0.3113	2.47
1	53556625	rs74084148	C	T	2	0.3515	0.3515	1.0372	1.0372	0.9881	0
1	53807582	rs2782492	G	C	2	0.3521	0.3521	1.0131	1.0131	0.8608	0
1	54018427	rs11206171	G	A	2	0.3522	0.5773	0.9831	0.9759	0.0197	81.61
1	54186457	rs140949287	A	T	2	0.3529	0.3529	1.0579	1.0579	0.9394	0
1	53707088	rs61769621	C	T	2	0.3536	0.3536	1.061	1.061	0.9174	0
1	53597481	rs57814160	A	G	2	0.3538	0.3538	0.9838	0.9838	0.7835	0
1	54038536	rs10493174	C	A	2	0.355	0.7038	0.9846	0.9892	0.0976	63.55
1	53578890	rs17108014	G	A	2	0.357	0.5833	1.0473	1.0568	0.046	74.9
1	53692437	rs12133464	T	A	2	0.3573	0.3573	1.0135	1.0135	0.6166	0
1	54689962	rs11206307	G	C	2	0.3575	0.3575	1.0177	1.0177	0.4004	0
1	54384502	rs79221870	C	T	2	0.358	0.4335	0.9782	0.9751	0.1871	42.54
1	54355804	rs72662371	C	A	2	0.3581	0.3581	1.0384	1.0384	0.3703	0
1	53718060	rs61769626	T	C	2	0.3583	0.3583	1.0605	1.0605	0.9089	0
1	53703072	rs72673135	C	A	2	0.3587	0.3587	1.0133	1.0133	0.4868	0
1	53777964	rs10449749	C	G	2	0.3589	0.9428	0.9732	1.0054	0.1931	40.96
1	53785864	rs945184	A	G	2	0.3595	0.3595	1.0136	1.0136	0.5814	0
1	54078562	rs2950261	A	G	2	0.3596	0.3596	1.0144	1.0144	0.6319	0
1	53705904	rs61769620	C	T	2	0.3602	0.3602	1.0601	1.0601	0.9284	0
1	53692488	rs12136837	A	G	2	0.3603	0.3603	1.0133	1.0133	0.5204	0
1	53537833	rs12568971	G	T	2	0.3605	0.3605	1.0205	1.0205	0.3663	0
1	53807340	rs2095409	T	C	2	0.3608	0.3608	1.0128	1.0128	0.8244	0
1	53557944	rs11588325	C	T	2	0.361	0.361	1.0367	1.0367	0.9945	0
1	53536261	rs72905175	C	T	2	0.362	0.362	1.0282	1.0282	0.6488	0
1	53695467	rs61769616	C	T	2	0.3625	0.3625	1.0599	1.0599	0.9178	0
1	53999758	rs561664	T	C	2	0.3633	0.5214	0.9672	0.9623	0.1052	61.91
1	54615994	rs780515	G	A	2	0.3635	0.4139	1.0226	1.0259	0.2151	34.93
1	53770124	rs2788036	T	C	2	0.3645	0.3645	1.0153	1.0153	0.5146	0
1	53515596	rs7534827	A	G	2	0.3647	0.3647	1.0255	1.0255	0.5286	0
1	54417254	rs114570917	C	T	2	0.365	0.365	1.0448	1.0448	0.4246	0
1	54585049	rs7526507	G	A	2	0.3651	0.3759	0.9519	0.9509	0.2982	7.6
1	53851029	rs4926989	C	T	2	0.3656	0.3656	1.0124	1.0124	0.5993	0
1	53843155	rs56034038	C	T	2	0.366	0.366	1.0521	1.0521	0.575	0
1	53807682	rs2788029	A	G	2	0.3661	0.3661	1.0127	1.0127	0.8441	0
1	54229971	rs140655771	G	A	2	0.3664	0.3664	1.0618	1.0618	0.9945	0
1	53843322	rs55754135	T	C	2	0.3666	0.3666	1.052	1.052	0.5781	0
1	53660362	rs12072546	C	T	2	0.3667	0.3667	0.9396	0.9396	0.7744	0
1	54408551	rs77840912	C	T	2	0.3667	0.3667	0.9778	0.9778	0.4719	0
1	54487776	rs113892388	C	A	2	0.3668	0.468	1.0323	1.0305	0.2436	26.44
1	53640636	rs141104647	C	T	2	0.3672	0.3672	0.9414	0.9414	0.6226	0
1	54289215	rs1181189	A	G	2	0.3674	0.3878	0.9462	0.9457	0.2919	9.99
1	54424448	rs10888827	G	A	2	0.3674	0.7179	1.017	1.0121	0.0808	67.2
1	54113628	rs138413389	T	C	2	0.3693	0.3693	1.0235	1.0235	0.854	0
1	53995030	rs3855967	G	A	2	0.3695	0.5772	0.9674	0.961	0.0557	72.68
1	54361239	rs2268180	C	T	2	0.3703	0.3703	0.9739	0.9739	0.4899	0
1	53807803	rs2782493	T	C	2	0.3705	0.3705	1.0126	1.0126	0.8359	0
1	53523698	rs4926947	G	C	2	0.3713	0.3713	1.0253	1.0253	0.5025	0
1	54422984	rs56370071	G	A	2	0.3714	0.4451	1.0325	1.0313	0.2611	20.82
1	53615701	rs11206117	T	C	2	0.3715	0.3715	1.0122	1.0122	0.6019	0
1	54657070	rs61775226	T	C	2	0.3715	0.3715	1.023	1.023	0.8087	0
1	53784098	rs6694764	A	G	2	0.372	0.372	0.9867	0.9867	0.8666	0
1	54604602	rs634218	G	T	2	0.3723	0.3723	1.0406	1.0406	0.8911	0
1	53527948	rs7513730	T	G	2	0.3724	0.3724	1.0174	1.0174	0.5685	0
1	53596663	rs55747612	C	G	2	0.3725	0.4304	1.0254	1.0312	0.1834	43.5
1	53691287	rs61769615	C	G	2	0.3726	0.3726	1.0587	1.0587	0.9298	0
1	54593248	rs71637831	G	A	2	0.3729	0.3729	1.0912	1.0912	0.9033	0
1	53528528	rs1383598	G	C	2	0.3732	0.3732	1.0174	1.0174	0.416	0
1	54537151	rs138580809	A	G	2	0.3732	0.3732	1.063	1.063	0.7942	0
1	53846253	rs17108402	A	G	2	0.3736	0.3736	1.0486	1.0486	0.6558	0
1	54685195	rs2026045	T	A	2	0.3736	0.3736	1.0165	1.0165	0.4991	0
1	53782720	rs59945990	C	T	2	0.3737	0.3737	1.0585	1.0585	0.6852	0
1	54199218	rs12095931	G	C	2	0.374	0.374	0.9791	0.9791	0.9522	0
1	54590961	rs71637829	T	A	2	0.3749	0.3749	1.0906	1.0906	0.9249	0
1	53846403	rs12027932	C	A	2	0.3753	0.3753	1.0356	1.0356	0.3604	0
1	53969197	rs56324276	A	G	2	0.3757	0.3757	1.0189	1.0189	0.7696	0
1	53595729	rs3766808	C	T	2	0.376	0.376	0.9845	0.9845	0.7488	0
1	54361433	rs2268182	G	T	2	0.3762	0.3762	0.9744	0.9744	0.4834	0
1	54546623	rs148006470	A	T	2	0.3764	0.3764	1.0626	1.0626	0.3892	0
1	53799390	rs11206145	C	T	2	0.3765	0.3765	0.924	0.924	0.8982	0
1	53859781	rs72675140	G	A	2	0.3765	0.3765	1.0507	1.0507	0.5029	0
1	53715795	rs75854125	T	C	2	0.3766	0.3766	0.9263	0.9263	0.474	0
1	54660252	rs148520561	C	T	2	0.3768	0.3768	0.9793	0.9793	0.8338	0
1	54075349	rs2948049	A	G	2	0.377	0.377	1.0139	1.0139	0.6127	0
1	54608460	rs17109903	C	T	2	0.377	0.377	1.0414	1.0414	0.857	0
1	53519716	rs58313958	T	C	2	0.3771	0.3771	1.0251	1.0251	0.5084	0
1	54373185	rs3766467	G	T	2	0.3772	0.3772	1.0322	1.0322	0.3982	0
1	53513423	rs11206079	C	T	2	0.3775	0.3775	1.025	1.025	0.5091	0
1	54072278	rs12122116	T	C	2	0.3775	0.3775	1.0419	1.0419	0.5884	0
1	54357645	rs10888815	G	A	2	0.3776	0.3776	0.9736	0.9736	0.5722	0
1	54693536	rs11577661	C	T	2	0.3777	0.3777	1.0171	1.0171	0.4731	0
1	54075005	rs3006893	C	G	2	0.3779	0.3779	1.0138	1.0138	0.6218	0
1	53790007	rs58316183	A	G	2	0.378	0.378	1.0594	1.0594	0.84	0
1	54314043	rs4354491	C	T	2	0.3784	0.3784	0.9856	0.9856	0.8044	0
1	54637202	rs3795360	C	T	2	0.3784	0.3784	1.0503	1.0503	0.4075	0
1	53512519	rs11588200	G	T	2	0.3785	0.3785	1.0249	1.0249	0.5101	0
1	54606148	rs79950126	C	T	2	0.3787	0.3787	0.9826	0.9826	0.7807	0
1	54634941	rs686106	A	C	2	0.3787	0.3787	1.0119	1.0119	0.4899	0
1	54008032	rs61770264	G	A	2	0.3793	0.4365	1.0152	1.0145	0.2874	11.66
1	53514066	rs11206081	C	G	2	0.3794	0.3794	1.0247	1.0247	0.5046	0
1	53944037	rs734908	T	G	2	0.3794	0.3797	0.9869	0.9869	0.3168	0.19
1	53808693	rs1416095	A	G	2	0.3796	0.3796	1.0124	1.0124	0.8145	0
1	53513168	rs10788947	G	A	2	0.38	0.38	1.0248	1.0248	0.5058	0
1	53513837	rs4348672	G	C	2	0.3802	0.3802	1.0247	1.0247	0.5054	0
1	53514350	rs6664654	C	T	2	0.3802	0.3802	1.0248	1.0248	0.5019	0
1	54645048	rs75367148	A	G	2	0.3802	0.3802	1.0506	1.0506	0.3936	0
1	53514628	rs6677541	A	G	2	0.3803	0.3803	1.0247	1.0247	0.5055	0
1	54075325	rs79184370	C	T	2	0.3803	0.3803	0.9659	0.9659	0.4878	0
1	53515101	rs4926946	C	A	2	0.3804	0.3804	1.0247	1.0247	0.5056	0
1	53519436	rs11577650	A	G	2	0.3808	0.3808	1.0247	1.0247	0.4999	0
1	53519464	rs60537900	C	T	2	0.3809	0.3809	1.0246	1.0246	0.5023	0
1	53519530	rs60885959	G	A	2	0.3809	0.3809	1.0246	1.0246	0.5023	0
1	53519646	rs60905879	G	A	2	0.3809	0.3809	1.0246	1.0246	0.5023	0
1	53514497	rs6664845	C	G	2	0.3811	0.3811	1.0247	1.0247	0.5063	0
1	53615541	rs10888768	C	T	2	0.3811	0.3811	1.0119	1.0119	0.5809	0
1	54298716	rs59156571	C	G	2	0.3811	0.3811	1.0182	1.0182	0.5872	0
1	54689765	rs11206306	C	G	2	0.3811	0.3811	1.0169	1.0169	0.415	0
1	53570644	rs1288421	G	C	2	0.3812	0.3812	1.0842	1.0842	0.7141	0
1	53600078	rs3737989	A	G	2	0.3813	0.3813	0.9849	0.9849	0.7106	0
1	54644557	rs12059597	A	G	2	0.3813	0.3813	1.0505	1.0505	0.3931	0
1	53518235	rs12070497	C	T	2	0.3817	0.3817	1.0245	1.0245	0.503	0
1	53517401	rs12094847	T	C	2	0.3818	0.3818	1.0245	1.0245	0.5032	0
1	53517654	rs4282747	A	G	2	0.3819	0.3819	1.0245	1.0245	0.5033	0
1	53517997	rs17107767	T	C	2	0.3819	0.3819	1.0245	1.0245	0.5032	0
1	53518049	rs12096165	T	G	2	0.3819	0.3819	1.0245	1.0245	0.5032	0
1	53517698	rs17107765	G	A	2	0.382	0.382	1.0245	1.0245	0.5033	0
1	54616304	rs72908008	A	G	2	0.382	0.4261	1.0216	1.0247	0.2204	33.41
1	54585415	rs12063422	T	C	2	0.3822	0.3822	0.9882	0.9882	0.4036	0
1	53647574	rs75230460	T	G	2	0.3825	0.3825	0.9437	0.9437	0.555	0
1	54129668	rs114991536	C	T	2	0.3829	0.3829	0.9632	0.9632	0.9603	0
1	53619482	rs7556421	C	T	2	0.3834	0.3834	1.0118	1.0118	0.914	0
1	53616916	rs10888770	A	G	2	0.3844	0.3844	1.012	1.012	0.6167	0
1	54298315	rs12744846	C	T	2	0.3844	0.3844	0.9761	0.9761	0.35	0
1	53946829	rs59846192	G	A	2	0.3845	0.3845	1.0182	1.0182	0.8629	0
1	53901342	rs6672280	T	C	2	0.3847	0.3847	0.9871	0.9871	0.3889	0
1	53531275	rs10437068	G	A	2	0.3848	0.3848	1.0249	1.0249	0.9969	0
1	54373668	rs56118188	A	G	2	0.3848	0.3848	1.0325	1.0325	0.5693	0
1	54366817	rs76216961	G	A	2	0.385	0.385	0.9657	0.9657	0.3927	0
1	53835299	rs6687108	T	C	2	0.3856	0.4683	0.9854	0.9863	0.2655	19.35
1	54003207	rs12738941	G	A	2	0.3857	0.3857	1.013	1.013	0.3412	0
1	54171212	rs1173586	C	G	2	0.386	0.386	0.973	0.973	0.972	0
1	53513768	rs4599997	C	G	2	0.3862	0.3862	1.0244	1.0244	0.5112	0
1	54414500	rs12073674	T	C	2	0.3862	0.7735	1.0163	1.0106	0.0544	72.98
1	54494504	rs115002911	T	C	2	0.387	0.387	1.0632	1.0632	0.6628	0
1	54519158	rs11206279	G	A	2	0.3872	0.3872	0.9668	0.9668	0.4681	0
1	53912522	rs12028600	C	A	2	0.3873	0.3963	0.9688	0.9689	0.3086	3.55
1	54483694	rs34764952	C	T	2	0.3873	0.3873	0.9882	0.9882	0.3962	0
1	54413422	rs7526168	C	T	2	0.3877	0.7681	1.0162	1.0107	0.0582	72.13
1	53610852	rs2486634	C	G	2	0.3882	0.3882	0.9882	0.9882	0.423	0
1	53924150	rs1288627	C	T	2	0.3885	0.3885	0.9871	0.9871	0.6811	0
1	54357986	rs10788969	C	T	2	0.3886	0.3886	0.9741	0.9741	0.5024	0
1	53498221	rs17107681	T	C	2	0.3887	0.6168	1.0566	1.0431	0.2116	35.91
1	53656136	rs61769592	T	G	2	0.389	0.6013	1.0418	1.0503	0.0497	74.04
1	54153829	rs11582102	T	A	2	0.389	0.389	0.9828	0.9828	0.9359	0
1	54210899	rs1780382	T	C	2	0.3891	0.3891	0.9809	0.9809	0.8288	0
1	53775436	rs11811484	A	G	2	0.3894	0.3894	1.0627	1.0627	0.6096	0
1	53652951	rs11590250	T	C	2	0.39	0.39	0.9868	0.9868	0.9219	0
1	54358070	rs10788970	G	A	2	0.3903	0.3903	0.974	0.974	0.5127	0
1	54153169	rs12405116	T	C	2	0.3908	0.3908	0.9828	0.9828	0.9336	0
1	54076977	rs2948051	A	G	2	0.3912	0.3912	1.0136	1.0136	0.5812	0
1	54372124	rs12084242	T	A	2	0.3913	0.4008	0.9802	0.9798	0.2991	7.26
1	53923927	rs35015306	G	A	2	0.3914	0.3914	1.0178	1.0178	0.9053	0
1	54076130	rs2948050	A	G	2	0.3915	0.3915	1.0135	1.0135	0.5811	0
1	54260668	rs74084413	C	T	2	0.3917	0.701	1.0685	1.0684	0.026	79.84
1	54683413	rs10888840	A	T	2	0.3917	0.3917	1.0159	1.0159	0.484	0
1	53938784	rs61768424	C	T	2	0.3919	0.3919	1.0181	1.0181	0.8023	0
1	54077470	rs2950258	A	G	2	0.3925	0.3925	1.0134	1.0134	0.5739	0
1	54078203	rs2950260	G	A	2	0.3927	0.3927	1.0134	1.0134	0.5693	0
1	54016353	rs17108782	C	T	2	0.3928	0.6285	1.0141	1.0117	0.1485	52.1
1	54635702	rs17109989	C	T	2	0.393	0.393	1.0487	1.0487	0.3762	0
1	53531278	rs10437069	C	G	2	0.3937	0.3937	1.0244	1.0244	0.9958	0
1	53995366	rs60041200	G	A	2	0.3939	0.5859	0.9689	0.9628	0.0622	71.25
1	53812211	rs6675333	C	T	2	0.394	0.394	0.9881	0.9881	0.7915	0
1	53601241	rs4926957	A	G	2	0.3943	0.3943	1.0126	1.0126	0.9271	0
1	54207814	rs797899	G	C	2	0.3944	0.3944	0.981	0.981	0.673	0
1	54083213	rs3006897	T	C	2	0.3945	0.3945	1.0132	1.0132	0.492	0
1	53808358	rs2782495	C	T	2	0.3947	0.3947	1.0136	1.0136	0.6141	0
1	53486581	rs11804953	G	T	2	0.3956	0.3956	1.024	1.024	0.4161	0
1	54078584	rs3006895	C	T	2	0.3973	0.3973	1.0132	1.0132	0.571	0
1	53613018	rs1679936	G	C	2	0.3976	0.3976	1.0115	1.0115	0.5566	0
1	54079908	rs2950264	G	A	2	0.398	0.398	1.0134	1.0134	0.5672	0
1	54515041	rs10888832	T	C	2	0.3981	0.3981	0.9675	0.9675	0.6028	0
1	54668779	rs12031348	A	G	2	0.3988	0.3988	1.0156	1.0156	0.4565	0
1	53796783	rs12354192	C	T	2	0.3992	0.3992	0.9269	0.9269	0.8722	0
1	54636277	rs11810652	G	A	2	0.3996	0.3996	1.0483	1.0483	0.3756	0
1	54649589	rs12043944	G	A	2	0.3998	0.3998	1.0142	1.0142	0.6022	0
1	53621628	rs1564485	A	T	2	0.3999	0.3999	1.0113	1.0113	0.8005	0
1	54383336	rs115263084	C	T	2	0.4003	0.4032	0.9808	0.9807	0.3117	2.29
1	54364997	rs7514037	T	G	2	0.4004	0.4004	0.9864	0.9864	0.9776	0
1	54364809	rs6588496	G	A	2	0.401	0.401	0.9864	0.9864	0.9188	0
1	54364827	rs6588497	C	T	2	0.401	0.401	0.9864	0.9864	0.9188	0
1	53995757	rs12025611	T	C	2	0.4013	0.4514	0.9655	0.9641	0.2468	25.45
1	53938536	rs1296439	G	T	2	0.4022	0.4022	0.9876	0.9876	0.5144	0
1	54543320	rs114441058	T	G	2	0.4023	0.4023	1.0562	1.0562	0.3629	0
1	54074803	rs3013747	A	G	2	0.4024	0.4024	1.0132	1.0132	0.5644	0
1	53513982	rs2896792	C	T	2	0.4025	0.4025	1.0234	1.0234	0.5434	0
1	53528955	rs74082410	G	A	2	0.4027	0.4027	1.0288	1.0288	0.8431	0
1	53817060	rs142192227	G	C	2	0.4027	0.6898	0.9547	0.9691	0.1867	42.64
1	54111511	rs61776599	C	T	2	0.4027	0.4027	0.9572	0.9572	0.442	0
1	54369730	rs4926616	T	C	2	0.4027	0.4027	1.0124	1.0124	0.4672	0
1	53808721	rs2782496	G	A	2	0.4029	0.4029	1.0129	1.0129	0.5808	0
1	53740567	rs79638976	A	G	2	0.403	0.403	1.0561	1.0561	0.9233	0
1	54365396	rs2284453	G	A	2	0.403	0.403	0.9864	0.9864	0.979	0
1	53944180	rs1288645	A	G	2	0.4032	0.4032	0.9876	0.9876	0.6019	0
1	54356721	rs35463759	A	T	2	0.4038	0.4038	0.9751	0.9751	0.5756	0
1	54205759	rs797902	T	C	2	0.404	0.404	0.9814	0.9814	0.9075	0
1	54601021	rs4927057	G	A	2	0.4042	0.4042	1.0185	1.0185	0.4877	0
1	53811942	rs6698595	G	T	2	0.4044	0.4044	0.9884	0.9884	0.8003	0
1	53530945	rs10437067	C	T	2	0.4049	0.4049	1.0238	1.0238	0.9805	0
1	53595504	rs3766807	G	A	2	0.4053	0.4053	1.0154	1.0154	0.5626	0
1	53866793	rs12059892	G	C	2	0.4053	0.4053	0.9848	0.9848	0.8807	0
1	53652962	rs11576903	A	G	2	0.4056	0.4056	0.9872	0.9872	0.8945	0
1	54362985	rs1883456	C	T	2	0.4056	0.4056	0.9867	0.9867	0.8399	0
1	54153757	rs11206190	C	T	2	0.4059	0.4059	0.9834	0.9834	0.975	0
1	53531193	rs10437058	T	C	2	0.406	0.406	1.0238	1.0238	0.986	0
1	53530487	rs11584649	C	T	2	0.4064	0.4064	1.0238	1.0238	0.9198	0
1	54365679	rs10888818	G	A	2	0.4065	0.4065	0.9865	0.9865	0.9792	0
1	54559794	rs17481824	T	C	2	0.4075	0.4075	0.9827	0.9827	0.4168	0
1	54362300	rs6684508	C	T	2	0.4076	0.4076	0.9868	0.9868	0.8424	0
1	54043703	rs12408559	T	C	2	0.4077	0.5565	0.9864	0.9881	0.2278	31.25
1	53772897	rs7529264	A	G	2	0.4078	0.4078	1.0575	1.0575	0.7501	0
1	53531698	rs12081696	C	T	2	0.4079	0.4079	1.0283	1.0283	0.8203	0
1	53643797	rs118098280	G	A	2	0.4079	0.4079	0.9464	0.9464	0.603	0
1	54599426	rs645980	G	A	2	0.4079	0.4079	1.0394	1.0394	0.9517	0
1	54366902	rs7520300	T	A	2	0.4081	0.4081	0.9865	0.9865	0.9776	0
1	54076357	rs3006894	C	T	2	0.4084	0.4084	1.0129	1.0129	0.5586	0
1	54079685	rs2950263	A	T	2	0.4085	0.4085	1.0128	1.0128	0.5547	0
1	53528929	rs12565708	C	T	2	0.4087	0.4087	1.0161	1.0161	0.622	0
1	53938695	rs1288640	T	C	2	0.409	0.409	0.9877	0.9877	0.5242	0
1	54353744	rs142995127	C	T	2	0.4091	0.4091	1.0225	1.0225	0.843	0
1	54208626	rs702487	C	T	2	0.4093	0.4093	0.9817	0.9817	0.8705	0
1	54073480	rs2950257	G	C	2	0.4095	0.4095	1.013	1.013	0.5783	0
1	54360819	rs6662835	T	C	2	0.4095	0.4095	0.9866	0.9866	0.8794	0
1	54208046	rs797898	C	T	2	0.4099	0.4099	0.9818	0.9818	0.8828	0
1	53937177	rs1296438	A	G	2	0.4106	0.4106	0.9878	0.9878	0.6013	0
1	53741896	rs61769629	A	G	2	0.4107	0.4107	1.0552	1.0552	0.9275	0
1	54345595	rs12743572	C	T	2	0.4107	0.4107	0.9524	0.9524	0.4307	0
1	54166530	rs1173592	T	A	2	0.4108	0.4108	0.9745	0.9745	0.8564	0
1	54074729	rs2948048	G	A	2	0.4109	0.4109	1.0129	1.0129	0.5703	0
1	54595926	rs80110813	C	T	2	0.411	0.411	1.0846	1.0846	0.859	0
1	54365530	rs11206240	A	G	2	0.4115	0.4115	0.9867	0.9867	0.9933	0
1	54074362	rs3013748	A	T	2	0.4125	0.4125	1.0128	1.0128	0.5873	0
1	54360957	rs6671330	G	T	2	0.4129	0.4129	0.9867	0.9867	0.8722	0
1	54361022	rs12070698	G	A	2	0.4132	0.4132	0.9867	0.9867	0.8721	0
1	53617071	rs10888771	G	A	2	0.4134	0.4134	1.0113	1.0113	0.5865	0
1	54373366	rs12023217	C	A	2	0.4136	0.4136	1.0296	1.0296	0.4023	0
1	54672275	rs13374450	G	T	2	0.4142	0.4142	1.0118	1.0118	0.8778	0
1	53534257	rs4926949	T	G	2	0.4147	0.4147	1.0278	1.0278	0.9925	0
1	53606392	rs4926959	T	C	2	0.4149	0.4149	1.0113	1.0113	0.6249	0
1	53638218	rs4926962	T	C	2	0.4153	0.4153	1.0121	1.0121	0.8046	0
1	53992515	rs554798	C	T	2	0.4155	0.5885	0.9618	0.9665	0.1928	41.05
1	53592123	rs1383599	C	G	2	0.4162	0.4162	1.0462	1.0462	0.7855	0
1	53711735	rs5177	G	C	2	0.4162	0.4162	1.0112	1.0112	0.8087	0
1	54522830	rs76027874	A	G	2	0.4162	0.4162	0.9688	0.9688	0.5362	0
1	53532609	rs11580093	T	C	2	0.4164	0.4164	1.0278	1.0278	0.8509	0
1	54563522	rs7538004	G	A	2	0.4165	0.4165	0.9689	0.9689	0.4791	0
1	54363088	rs1883458	G	A	2	0.4166	0.4166	0.987	0.987	0.8527	0
1	54508394	rs144310215	A	G	2	0.4167	0.4167	1.059	1.059	0.681	0
1	54021144	rs525568	G	A	2	0.417	0.5561	0.9888	0.9834	0.0465	74.78
1	54441275	rs3765404	C	T	2	0.4171	0.6348	0.9119	0.9331	0.2363	28.71
1	53810084	rs10888779	A	G	2	0.4172	0.4172	0.9882	0.9882	0.5507	0
1	53576497	rs1288370	G	A	2	0.4175	0.4175	1.0134	1.0134	0.425	0
1	54492493	rs56186476	C	T	2	0.4177	0.4177	0.9688	0.9688	0.6344	0
1	54362771	rs1883455	C	T	2	0.4178	0.4178	0.987	0.987	0.8584	0
1	54015479	rs61770266	A	T	2	0.4179	0.4179	1.0135	1.0135	0.414	0
1	54361639	rs2268184	T	A	2	0.4181	0.4181	0.9869	0.9869	0.8672	0
1	54605095	rs625370	G	A	2	0.4186	0.4186	1.0364	1.0364	0.9718	0
1	53885963	rs7555252	T	G	2	0.4192	0.4192	0.9879	0.9879	0.5301	0
1	53955249	rs12045244	C	T	2	0.4195	0.6398	0.9725	0.9736	0.0982	63.43
1	54354935	rs3817871	G	C	2	0.4199	0.4199	0.9869	0.9869	0.9198	0
1	54361619	rs2268183	T	C	2	0.4201	0.4201	0.9869	0.9869	0.8651	0
1	54503729	rs12095340	T	A	2	0.4207	0.4207	0.9689	0.9689	0.6148	0
1	54365962	rs2284454	A	G	2	0.4209	0.4209	0.9869	0.9869	0.9936	0
1	54203608	rs797905	C	T	2	0.4211	0.4211	0.9821	0.9821	0.7614	0
1	53764602	rs72895360	C	G	2	0.4218	0.4218	0.9792	0.9792	0.3423	0
1	53813087	rs79227908	A	G	2	0.4218	0.4218	1.0215	1.0215	0.8465	0
1	54366479	rs7527713	G	A	2	0.4219	0.4219	0.987	0.987	0.9906	0
1	53834375	rs4926983	C	A	2	0.422	0.422	0.9862	0.9862	0.3886	0
1	53740854	rs74476441	A	G	2	0.4222	0.4798	0.9681	0.9568	0.1415	53.74
1	53900842	rs1766642	C	T	2	0.4231	0.4231	0.9598	0.9598	0.5504	0
1	53808588	rs1416097	T	C	2	0.4233	0.4233	1.0112	1.0112	0.7286	0
1	53636177	rs4543741	G	C	2	0.4234	0.4234	1.0122	1.0122	0.7405	0
1	53840245	rs72675125	C	T	2	0.4238	0.4238	1.045	1.045	0.8192	0
1	54602648	rs913811	C	T	2	0.424	0.424	1.0174	1.0174	0.4674	0
1	53728448	rs115453345	G	A	2	0.4241	0.4241	0.9592	0.9592	0.7246	0
1	54509786	rs144473081	C	T	2	0.4241	0.4241	1.058	1.058	0.6919	0
1	54417386	rs6588499	A	C	2	0.4242	0.8073	1.0149	1.0091	0.0489	74.22
1	53790538	rs1889541	G	C	2	0.4247	0.4247	1.0117	1.0117	0.673	0
1	54363434	rs6663024	G	A	2	0.4247	0.4247	0.987	0.987	0.8924	0
1	54399825	rs79800104	C	T	2	0.4248	0.4248	0.9818	0.9818	0.3177	0
1	54683856	rs15921	C	G	2	0.4248	0.4455	1.0126	1.0134	0.2736	16.58
1	54608323	rs76162155	G	T	2	0.425	0.425	0.9105	0.9105	0.687	0
1	53527996	rs56054926	A	G	2	0.4253	0.4253	1.0155	1.0155	0.6398	0
1	54018932	rs501339	G	A	2	0.4253	0.5018	1.0707	1.1408	0.0366	77.12
1	54400259	rs116124913	C	T	2	0.4255	0.4255	0.9671	0.9671	0.9004	0
1	54364100	rs12750232	G	A	2	0.4256	0.4256	0.9871	0.9871	0.954	0
1	54487146	rs12033166	G	A	2	0.4258	0.63	0.989	0.9909	0.179	44.62
1	53934091	rs1288637	A	G	2	0.426	0.426	0.9882	0.9882	0.621	0
1	53473973	rs6694402	C	A	2	0.4268	0.5404	1.0191	1.0216	0.1452	52.88
1	53877199	rs11206154	G	T	2	0.4268	0.4268	1.0149	1.0149	0.8934	0
1	53810840	rs4926594	A	G	2	0.4271	0.4271	0.9885	0.9885	0.525	0
1	54341967	rs76103914	G	A	2	0.4274	0.5186	0.9612	0.9584	0.189	42.04
1	54617611	rs78629114	C	T	2	0.4277	0.4536	0.9759	0.9757	0.2852	12.45
1	54156255	rs77860231	G	A	2	0.4292	0.4292	1.0261	1.0261	0.9975	0
1	54039864	rs3013759	C	T	2	0.4293	0.4293	0.9331	0.9331	0.4268	0
1	53932181	rs78070589	A	G	2	0.4294	0.4294	1.0164	1.0164	0.9487	0
1	53864086	rs12758724	C	T	2	0.4296	0.4296	1.0264	1.0264	0.3352	0
1	54421597	rs11206259	G	A	2	0.43	0.7979	1.0149	1.0092	0.0614	71.41
1	54321013	rs75514548	G	A	2	0.4302	0.4934	0.9816	0.9764	0.1529	51.04
1	54512583	rs141282402	G	A	2	0.4302	0.4302	1.0573	1.0573	0.6996	0
1	54590416	rs34263089	C	T	2	0.4303	0.4303	1.0614	1.0614	0.6397	0
1	54400674	rs11206256	A	G	2	0.4306	0.4306	0.982	0.982	0.3183	0
1	53793170	rs1933534	C	T	2	0.4309	0.4309	1.0115	1.0115	0.6523	0
1	54040118	rs3006896	G	A	2	0.4309	0.4309	0.9334	0.9334	0.4218	0
1	54156204	rs113849410	C	T	2	0.4316	0.4316	1.0259	1.0259	0.9952	0
1	53874444	rs72675151	G	A	2	0.4321	0.4321	1.0144	1.0144	0.9236	0
1	53677119	rs80332673	A	C	2	0.4322	0.4322	1.0671	1.0671	0.7558	0
1	53944665	rs1288646	A	G	2	0.4342	0.4342	0.9884	0.9884	0.6442	0
1	53611040	rs2806272	T	A	2	0.4345	0.4345	0.9893	0.9893	0.3861	0
1	53702840	rs61769618	T	C	2	0.4349	0.4349	1.0496	1.0496	0.9341	0
1	53676401	rs2229291	T	G	2	0.435	0.435	0.9346	0.9346	0.7694	0
1	53772544	rs1288489	C	G	2	0.435	0.435	1.0132	1.0132	0.6939	0
1	54641579	rs611903	C	T	2	0.4351	0.4351	1.0106	1.0106	0.4791	0
1	54617654	rs55777922	T	G	2	0.436	0.436	1.0538	1.0538	0.8437	0
1	54456151	rs145945401	T	A	2	0.4362	0.4362	1.0349	1.0349	0.5284	0
1	54522280	rs57486965	G	A	2	0.4362	0.4362	0.97	0.97	0.5168	0
1	53813085	rs138183924	T	C	2	0.4367	0.4367	1.0209	1.0209	0.9187	0
1	53626626	rs7354975	A	T	2	0.4369	0.4369	0.9407	0.9407	0.7843	0
1	54528944	rs72664133	C	T	2	0.4374	0.4374	0.9698	0.9698	0.5054	0
1	53775740	rs1288486	C	T	2	0.4378	0.4378	1.0131	1.0131	0.6487	0
1	54173953	rs2950246	A	G	2	0.4378	0.4378	0.9754	0.9754	0.9119	0
1	54662035	rs6668490	T	A	2	0.4384	0.4384	1.0495	1.0495	0.4041	0
1	54426808	rs12057324	C	T	2	0.4385	0.8007	1.0146	1.009	0.0612	71.46
1	53594011	rs3766802	T	C	2	0.4392	0.4392	0.9114	0.9114	0.8403	0
1	54672542	rs112153779	G	A	2	0.4395	0.4395	1.04	1.04	0.9281	0
1	54588110	rs7516442	C	T	2	0.4399	0.4399	0.9893	0.9893	0.6169	0
1	54354658	rs2294508	T	G	2	0.4403	0.4403	0.9875	0.9875	0.9639	0
1	53537266	rs1769316	G	A	2	0.4409	0.5721	1.0107	1.0093	0.2461	25.68
1	53489448	rs7512539	G	A	2	0.441	0.506	1.0154	1.0171	0.2019	38.61
1	54359022	rs7418835	A	G	2	0.441	0.441	0.9875	0.9875	0.932	0
1	54355208	rs11206236	G	A	2	0.4422	0.4422	0.9875	0.9875	0.955	0
1	54356106	rs6656722	G	A	2	0.4422	0.4422	0.9875	0.9875	0.9547	0
1	54355840	rs2272931	C	T	2	0.4423	0.4423	0.9875	0.9875	0.9548	0
1	54355943	rs6702765	G	A	2	0.4423	0.4423	0.9875	0.9875	0.9548	0
1	54356002	rs6702862	G	T	2	0.4423	0.4423	0.9875	0.9875	0.9547	0
1	53860680	rs76998887	T	C	2	0.4427	0.4427	0.988	0.988	0.9178	0
1	54163854	rs1780394	T	C	2	0.4427	0.4427	0.9761	0.9761	0.8702	0
1	54355041	rs10888814	A	G	2	0.443	0.443	0.9876	0.9876	0.9575	0
1	54161679	rs3013764	C	G	2	0.4432	0.4432	0.9762	0.9762	0.9083	0
1	53720723	rs12116501	T	C	2	0.4434	0.4004	0.9693	0.8571	0.0679	69.99
1	54087127	rs3006901	C	T	2	0.4438	0.4438	1.0391	1.0391	0.4577	0
1	54583318	rs6656731	A	T	2	0.4439	0.4439	0.975	0.975	0.358	0
1	53748888	rs80272221	G	A	2	0.4441	0.4441	1.0447	1.0447	0.6427	0
1	54198318	rs797911	A	G	2	0.4444	0.4444	0.9481	0.9481	0.4021	0
1	54019131	rs503166	A	G	2	0.4462	0.5618	0.9895	0.9838	0.0508	73.78
1	53576221	rs74085598	G	T	2	0.4465	0.4465	0.9102	0.9102	0.877	0
1	53797580	rs2782491	A	C	2	0.4467	0.4467	1.0109	1.0109	0.7598	0
1	54336046	rs12129074	A	C	2	0.4471	0.4471	1.0105	1.0105	0.4382	0
1	54619846	rs644790	T	A	2	0.4472	0.4857	1.0235	1.0237	0.2713	17.36
1	53940255	rs1288642	T	C	2	0.4476	0.7642	0.9782	0.986	0.1181	59.06
1	54046556	rs941129	T	C	2	0.4476	0.5657	0.9876	0.9889	0.2473	25.29
1	53598161	rs1288357	A	G	2	0.4481	0.4851	0.9792	0.9748	0.2013	38.75
1	53793511	rs4926972	T	C	2	0.4481	0.4481	1.0108	1.0108	0.688	0
1	53662823	rs72673121	C	A	2	0.4485	0.4485	0.9874	0.9874	0.8445	0
1	53941519	rs1288644	A	G	2	0.4492	0.4492	0.9888	0.9888	0.5784	0
1	53998139	rs12033619	C	A	2	0.4492	0.6119	0.9722	0.9664	0.0728	68.92
1	53776341	rs1288484	A	G	2	0.4494	0.4494	1.0128	1.0128	0.7681	0
1	54473616	rs72664116	A	T	2	0.4494	0.4494	0.9712	0.9712	0.5155	0
1	53713549	rs11206127	G	A	2	0.4497	0.4497	1.0103	1.0103	0.986	0
1	54600710	rs11206287	C	T	2	0.4498	0.4498	1.0124	1.0124	0.8445	0
1	53775770	rs1288485	G	C	2	0.4503	0.4503	1.0128	1.0128	0.6972	0
1	53602831	rs12124028	T	C	2	0.4511	0.4511	1.0105	1.0105	0.6197	0
1	54155404	rs3013773	C	T	2	0.4515	0.4515	0.9777	0.9777	0.7383	0
1	53952532	rs7552078	G	A	2	0.452	0.452	0.9281	0.9281	0.897	0
1	54358971	rs7412364	G	A	2	0.4526	0.4526	0.9878	0.9878	0.9198	0
1	54496480	rs7526578	G	C	2	0.4526	0.4526	0.971	0.971	0.5976	0
1	53611451	rs1679931	G	A	2	0.4528	0.4528	0.9897	0.9897	0.4283	0
1	53590871	rs1769309	G	A	2	0.4531	0.4531	0.9892	0.9892	0.3681	0
1	53516017	rs17107756	G	C	2	0.4534	0.4534	1.0254	1.0254	0.963	0
1	54039019	rs3108389	A	G	2	0.4534	0.4534	0.9366	0.9366	0.4083	0
1	53929940	rs1288633	C	G	2	0.4535	0.4535	0.9889	0.9889	0.6398	0
1	53929463	rs1108989	T	A	2	0.4543	0.4543	0.9889	0.9889	0.6442	0
1	54093506	rs4927020	G	C	2	0.4543	0.4543	0.9898	0.9898	0.4346	0
1	53738386	rs41294756	G	A	2	0.4549	0.5066	0.9702	0.9584	0.1328	55.74
1	54333594	rs3766468	C	T	2	0.4549	0.4549	1.0103	1.0103	0.4316	0
1	54574676	rs59739781	G	C	2	0.4552	0.4552	1.0249	1.0249	0.9546	0
1	54357659	rs10749694	G	A	2	0.4555	0.4555	0.9879	0.9879	0.9214	0
1	53519508	rs59798079	C	T	2	0.4558	0.4558	1.0174	1.0174	0.6052	0
1	53947568	rs12027093	T	C	2	0.4559	0.6354	0.9747	0.9755	0.1274	56.96
1	53929536	rs1288632	C	G	2	0.4561	0.4561	0.989	0.989	0.6423	0
1	54011053	rs61770265	G	T	2	0.4565	0.4662	1.0129	1.0127	0.3125	1.98
1	53864019	rs17371030	G	A	2	0.4566	0.4566	0.9853	0.9853	0.6193	0
1	54199484	rs12075528	C	T	2	0.4567	0.4567	0.9824	0.9824	0.9328	0
1	54337972	rs11581991	C	A	2	0.4567	0.4567	1.0102	1.0102	0.4348	0
1	53637106	rs3125253	T	C	2	0.458	0.458	1.0111	1.0111	0.8315	0
1	54588140	rs7528149	A	G	2	0.4581	0.4581	0.9899	0.9899	0.6136	0
1	54432522	rs2294515	T	C	2	0.4583	0.8374	1.0139	1.0078	0.0472	74.6
1	53603072	rs28850943	A	G	2	0.459	0.459	1.0106	1.0106	0.4405	0
1	53479032	rs113227930	C	A	2	0.4602	0.5938	1.0178	1.0226	0.0834	66.63
1	53574076	rs1679938	G	A	2	0.4604	0.4604	0.9881	0.9881	0.6958	0
1	53942583	rs11581093	A	G	2	0.4605	0.4605	1.015	1.015	0.9826	0
1	53808658	rs1416096	C	T	2	0.4606	0.4606	1.0106	1.0106	0.5089	0
1	53955109	rs145980863	G	A	2	0.4608	0.4608	0.9292	0.9292	0.9111	0
1	54604553	rs633861	G	A	2	0.461	0.461	1.0333	1.0333	0.8044	0
1	53534588	rs4926950	C	T	2	0.4612	0.4612	1.0252	1.0252	0.9466	0
1	53573320	rs2790428	G	C	2	0.4613	0.4613	0.9881	0.9881	0.7445	0
1	53849881	rs75497269	C	T	2	0.4615	0.4916	1.0313	1.0312	0.2871	11.76
1	54358462	rs12071914	T	G	2	0.4615	0.4615	0.988	0.988	0.9157	0
1	54041799	rs72675196	G	A	2	0.4616	0.6457	0.9879	0.9901	0.2027	38.37
1	54303630	rs74084429	C	A	2	0.4619	0.7277	1.0579	1.061	0.0262	79.77
1	53611144	rs1679930	C	T	2	0.4627	0.4627	0.9899	0.9899	0.4065	0
1	53916576	rs12046664	G	A	2	0.4632	0.4632	1.0139	1.0139	0.4265	0
1	53611453	rs1679932	C	T	2	0.4634	0.4634	0.9899	0.9899	0.4362	0
1	53904986	rs74616548	C	G	2	0.4641	0.4641	0.9738	0.9738	0.4186	0
1	53776386	rs1288483	C	T	2	0.4644	0.4644	1.0124	1.0124	0.7537	0
1	53856277	rs1288585	A	G	2	0.4645	0.4645	0.99	0.99	0.6413	0
1	53997336	rs4927001	G	A	2	0.4654	0.6251	0.9732	0.9671	0.0679	70
1	53946718	rs12027731	G	A	2	0.4655	0.628	0.9751	0.9758	0.1432	53.34
1	53855223	rs1766635	A	C	2	0.466	0.466	0.9901	0.9901	0.8126	0
1	53927649	rs943521	C	A	2	0.4661	0.4661	0.9892	0.9892	0.6572	0
1	53637740	rs3125254	T	C	2	0.4663	0.4663	1.011	1.011	0.9684	0
1	53594949	rs78097577	G	A	2	0.4664	0.4664	0.9165	0.9165	0.8534	0
1	53958663	rs116286541	T	G	2	0.4664	0.5445	0.9667	0.9595	0.149	51.99
1	54640833	rs138504152	C	T	2	0.4665	0.4665	1.0618	1.0618	0.8571	0
1	54547324	rs114635901	C	T	2	0.4679	0.4679	1.0522	1.0522	0.6485	0
1	53874063	rs12039843	C	T	2	0.4682	0.4682	1.0134	1.0134	0.8312	0
1	54208835	rs797896	C	T	2	0.4682	0.4682	0.9839	0.9839	0.8399	0
1	53874346	rs12039945	C	A	2	0.4684	0.4684	1.0134	1.0134	0.8518	0
1	54281558	rs12069945	T	C	2	0.4687	0.7292	1.0559	1.0585	0.0287	79.11
1	54076442	rs77939835	G	A	2	0.4691	0.4691	1.0366	1.0366	0.4364	0
1	53808497	rs1416098	A	G	2	0.4694	0.4694	1.0097	1.0097	0.4972	0
1	54661234	rs79743819	C	T	2	0.4694	0.4694	1.0388	1.0388	0.6991	0
1	54368253	rs731828	A	C	2	0.4696	0.4696	1.0103	1.0103	0.6751	0
1	54511349	rs55897033	C	G	2	0.4699	0.9202	1.0481	1.014	0.0431	75.55
1	54010026	rs66544827	G	C	2	0.4709	0.4709	0.9886	0.9886	0.3636	0
1	54080244	rs4927016	A	G	2	0.4712	0.7982	0.9883	0.993	0.1061	61.71
1	53602687	rs11206108	A	G	2	0.4721	0.4721	1.0098	1.0098	0.6013	0
1	54331715	rs1883452	C	G	2	0.4722	0.4722	1.01	1.01	0.4649	0
1	54583692	rs11206285	T	C	2	0.4722	0.4722	0.9787	0.9787	0.5932	0
1	54210123	rs797895	G	C	2	0.4726	0.4726	0.9841	0.9841	0.82	0
1	53797690	rs2788038	C	A	2	0.4728	0.4728	1.011	1.011	0.6126	0
1	54247271	rs1569783	C	G	2	0.4728	0.4728	1.0145	1.0145	0.7767	0
1	53930847	rs1288634	G	A	2	0.4732	0.4732	0.9894	0.9894	0.6225	0
1	54209984	rs809522	C	T	2	0.4738	0.4738	0.9841	0.9841	0.8195	0
1	54375348	rs17109582	T	C	2	0.4743	0.4743	0.9839	0.9839	0.4707	0
1	53792651	rs3820198	A	C	2	0.4744	0.4744	1.0102	1.0102	0.6503	0
1	54010112	rs66934954	T	C	2	0.4744	0.4744	0.9886	0.9886	0.3618	0
1	54425204	rs6660975	T	C	2	0.4744	0.9014	1.0133	1.0056	0.017	82.43
1	54531888	rs144764779	C	T	2	0.4745	0.4745	1.0514	1.0514	0.6704	0
1	53722752	rs2297663	A	C	2	0.4756	0.4756	1.0098	1.0098	0.916	0
1	54583847	rs17109803	C	T	2	0.4757	0.4848	0.9595	0.9573	0.2869	11.82
1	54333474	rs3766469	A	T	2	0.4768	0.4768	1.0098	1.0098	0.3995	0
1	53576592	rs1288371	T	C	2	0.4778	0.4778	1.0107	1.0107	0.9899	0
1	53674542	rs11578832	G	A	2	0.4778	0.4778	0.9883	0.9883	0.746	0
1	54373323	rs12080377	G	A	2	0.4785	0.4785	0.9839	0.9839	0.51	0
1	53707953	rs17785382	A	G	2	0.4789	0.4789	1.0098	1.0098	0.8283	0
1	54341947	rs10788964	G	A	2	0.479	0.479	1.0097	1.0097	0.438	0
1	54540731	rs17481615	G	C	2	0.479	0.479	0.9792	0.9792	0.8342	0
1	53672028	rs11581518	A	G	2	0.4797	0.4797	0.9884	0.9884	0.7808	0
1	53610196	rs11206115	A	T	2	0.4802	0.4802	1.0097	1.0097	0.3641	0
1	54519292	rs41294778	G	A	2	0.4818	0.4818	1.0506	1.0506	0.6895	0
1	53611606	rs1769320	G	A	2	0.4819	0.4819	0.9904	0.9904	0.4414	0
1	53947125	rs56238251	T	C	2	0.4821	0.6592	0.9765	0.9763	0.1065	61.63
1	53611902	rs7553128	G	A	2	0.4823	0.4823	1.012	1.012	0.698	0
1	53851038	rs57064784	A	G	2	0.4827	0.4827	0.9892	0.9892	0.942	0
1	54514065	rs75737797	G	T	2	0.4829	0.4829	1.0497	1.0497	0.6552	0
1	53793248	rs1933533	T	G	2	0.4833	0.4833	1.0101	1.0101	0.6237	0
1	53611699	rs1679933	A	G	2	0.4835	0.4835	0.9904	0.9904	0.4387	0
1	54393004	rs12063019	A	G	2	0.4838	0.4838	0.9845	0.9845	0.5072	0
1	53609535	rs11206112	G	A	2	0.4848	0.4848	1.012	1.012	0.7435	0
1	54672492	rs113452669	C	T	2	0.4856	0.4856	1.0356	1.0356	0.9926	0
1	54356341	rs6682112	C	G	2	0.486	0.486	0.9886	0.9886	0.9745	0
1	54356347	rs6694562	A	T	2	0.486	0.486	0.9886	0.9886	0.9745	0
1	54266678	rs1181177	C	G	2	0.4869	0.5613	0.9581	0.9553	0.2023	38.5
1	54200662	rs4927033	C	T	2	0.4875	0.4875	1.0154	1.0154	0.9656	0
1	54534800	rs145483433	T	C	2	0.4879	0.4879	1.0498	1.0498	0.6833	0
1	54470321	rs139127841	C	T	2	0.4882	0.4882	1.0323	1.0323	0.8601	0
1	53998448	rs3855968	A	T	2	0.4892	0.6324	0.9746	0.9691	0.0801	67.36
1	54307295	rs7538888	T	C	2	0.4894	0.4894	0.9802	0.9802	0.6177	0
1	54334021	rs7526676	T	C	2	0.4894	0.4894	1.0096	1.0096	0.4637	0
1	53813973	rs10888782	A	G	2	0.4895	0.4895	0.9904	0.9904	0.8873	0
1	54347427	rs7516530	G	T	2	0.4898	0.4898	1.0095	1.0095	0.4465	0
1	53575575	rs1288369	C	T	2	0.4909	0.4909	1.0113	1.0113	0.566	0
1	54373528	rs12080485	G	A	2	0.4911	0.4911	0.9844	0.9844	0.4778	0
1	54608352	rs1571541	T	C	2	0.4919	0.4919	0.9877	0.9877	0.7163	0
1	53492657	rs6588455	A	C	2	0.4921	0.618	1.0164	1.0215	0.0748	68.5
1	54626640	rs12408462	G	A	2	0.4921	0.5063	0.9784	0.9782	0.297	8.05
1	53695882	rs13375749	T	C	2	0.4926	0.4926	0.9889	0.9889	0.8003	0
1	53796099	rs2788039	C	G	2	0.4929	0.4929	1.0101	1.0101	0.7565	0
1	53531298	rs72905166	C	T	2	0.493	0.493	0.962	0.962	0.9498	0
1	53738183	rs7546246	A	G	2	0.4931	0.4931	1.0093	1.0093	0.7898	0
1	53611540	rs7531069	C	T	2	0.4954	0.4954	0.9907	0.9907	0.4207	0
1	53714139	rs12031155	C	T	2	0.4956	0.4956	1.0094	1.0094	0.8817	0
1	53906343	rs146470819	G	A	2	0.4956	0.4956	1.0302	1.0302	0.3565	0
1	54377977	rs11206245	T	C	2	0.4957	0.4957	0.9847	0.9847	0.6287	0
1	53738975	rs10788953	C	A	2	0.496	0.496	1.0093	1.0093	0.7468	0
1	53994981	rs3855966	C	T	2	0.496	0.6465	0.975	0.9688	0.0651	70.62
1	53835096	rs4926984	A	G	2	0.4963	0.4963	0.9904	0.9904	0.6757	0
1	54668562	rs17110087	G	A	2	0.4966	0.4966	0.9417	0.9417	0.6201	0
1	53602788	rs12741022	A	G	2	0.497	0.497	1.0097	1.0097	0.5289	0
1	53626014	rs6682324	G	A	2	0.4971	0.4971	0.9483	0.9483	0.6566	0
1	53601701	rs11206107	A	G	2	0.4974	0.4974	1.0093	1.0093	0.6829	0
1	54380172	rs1014722	C	T	2	0.498	0.498	0.9847	0.9847	0.5398	0
1	54290398	rs1181187	T	C	2	0.4984	0.4984	1.0115	1.0115	0.9877	0
1	54341369	rs6678296	A	C	2	0.4984	0.4984	1.0093	1.0093	0.3825	0
1	53739377	rs11206133	A	G	2	0.4985	0.4985	1.0092	1.0092	0.7948	0
1	54021166	rs525626	A	G	2	0.4989	0.587	0.9907	0.9859	0.0688	69.81
1	53813961	rs10888781	T	C	2	0.4993	0.4993	0.9906	0.9906	0.902	0
1	53836465	rs144228801	G	T	2	0.4994	0.4994	1.0286	1.0286	0.5084	0
1	53631049	rs1288331	T	C	2	0.5006	0.5006	1.0092	1.0092	0.5501	0
1	53791998	rs6691468	C	G	2	0.5006	0.5006	1.0162	1.0162	0.4535	0
1	53851500	rs4926990	T	C	2	0.5011	0.5011	1.0092	1.0092	0.8087	0
1	53625449	rs6588466	G	T	2	0.5015	0.5015	0.9487	0.9487	0.654	0
1	53624516	rs6588465	T	C	2	0.5016	0.5016	0.9489	0.9489	0.6506	0
1	53967080	rs17108617	G	A	2	0.5017	0.5017	1.0141	1.0141	0.5728	0
1	54378026	rs11206246	T	C	2	0.5017	0.5017	0.9849	0.9849	0.6418	0
1	53776407	rs1288482	C	T	2	0.5018	0.5018	1.0114	1.0114	0.7661	0
1	53853533	rs6588478	C	T	2	0.502	0.502	1.0092	1.0092	0.7014	0
1	53857444	rs6660818	T	A	2	0.5022	0.5022	0.9894	0.9894	0.9429	0
1	54343718	rs10788965	G	T	2	0.5025	0.5025	1.0093	1.0093	0.4269	0
1	54513132	rs41296145	T	C	2	0.5025	0.5614	0.975	0.9764	0.279	14.67
1	53588494	rs1679977	G	A	2	0.5027	0.5027	0.9903	0.9903	0.3433	0
1	53736249	rs34468252	A	G	2	0.5027	0.5027	1.0093	1.0093	0.9847	0
1	53486573	rs75177738	C	T	2	0.503	0.6264	1.0162	1.0192	0.1048	61.99
1	53739185	rs11206132	G	A	2	0.5033	0.5033	1.0091	1.0091	0.8209	0
1	54380900	rs12083224	G	A	2	0.5034	0.5034	0.9849	0.9849	0.541	0
1	54529526	rs950397	G	A	2	0.5034	0.5034	0.9742	0.9742	0.4905	0
1	53552265	rs17107896	A	G	2	0.5038	0.6786	1.03	1.0274	0.1416	53.71
1	54244626	rs1780412	A	G	2	0.505	0.505	1.0135	1.0135	0.7866	0
1	53765814	rs2782498	C	G	2	0.5052	0.5052	1.0113	1.0113	0.7723	0
1	54387010	rs118033571	T	C	2	0.5074	0.5074	0.9717	0.9717	0.46	0
1	54538418	rs79884431	T	G	2	0.5075	0.5075	0.9745	0.9745	0.535	0
1	54241811	rs58421486	G	A	2	0.5084	0.5997	0.9309	0.9342	0.2321	29.96
1	53658460	rs76880674	G	A	2	0.509	0.509	0.9458	0.9458	0.8272	0
1	54658541	rs113530418	C	T	2	0.5093	0.5093	0.9608	0.9608	0.3356	0
1	53657416	rs79936775	G	A	2	0.5094	0.7937	0.9423	0.9557	0.0561	72.6
1	54532130	rs76882749	T	C	2	0.5094	0.5094	1.043	1.043	0.8687	0
1	53736136	rs12028465	G	A	2	0.5095	0.5095	1.0091	1.0091	0.978	0
1	54529997	rs11801621	G	A	2	0.51	0.51	0.9746	0.9746	0.4848	0
1	54335640	rs6687200	G	A	2	0.5103	0.5103	1.009	1.009	0.5413	0
1	53808068	rs2782494	G	A	2	0.5109	0.5109	1.0094	1.0094	0.6261	0
1	53630960	rs1288332	G	A	2	0.5116	0.5116	1.009	1.009	0.4786	0
1	53705174	rs17785370	A	T	2	0.5121	0.5121	1.0098	1.0098	0.4613	0
1	53657106	rs113755833	G	A	2	0.5125	0.5125	0.9591	0.9591	0.5585	0
1	53807897	rs58627229	G	A	2	0.5126	0.5042	1.0434	1.0545	0.2567	22.28
1	54352197	rs12085757	C	T	2	0.5129	0.5129	1.009	1.009	0.3961	0
1	54276021	rs74084418	G	A	2	0.5135	0.7494	1.0513	1.0538	0.0323	78.17
1	54376730	rs12095080	A	G	2	0.5146	0.5146	0.9854	0.9854	0.6276	0
1	54340672	rs10888813	G	A	2	0.5147	0.5147	1.009	1.009	0.4054	0
1	54435755	rs12039475	G	A	2	0.5148	0.8036	1.0123	1.0079	0.097	63.69
1	54278286	rs1181154	T	A	2	0.5149	0.5149	1.011	1.011	0.8977	0
1	53635244	rs6684231	A	C	2	0.515	0.515	1.0101	1.0101	0.8913	0
[truncated: 1,556 more rows]
