# Supplementary material for: GLIS1 regulates trabecular meshwork function and intraocular pressure and is associated with glaucoma in humans
Source: Nat Commun. 2021 Aug 12;12:4877. doi: 10.1038/s41467-021-25181-7 (PMC8361148; doi:10.1038/s41467-021-25181-7)
Supplement: Supplementary file 5 — Source Data [file 41467_2021_25181_MOESM5_ESM.xlsx]

## Sheet: Source file Fig. 1a, d
Source file for data imaging in Fig. 1a and d
	animal	DOB	Weight	strain	ID_JETTEN_NIEHS	Image_runno(12 scans; DCE)
1	160705-3:0	2016-03-18	24.4 gm	Glis 1 +/+	#726-4 (1C)	S67124
2	160705-1:0	2016-03-31	31.2 gm	Glis 1 +/+	#711-2 (1A)	S67120
3	160531-5:0	2016-02-26	26.7 gm	Glis 1 +/+	#701-4	S67097
4	160531-3:0	2016-02-26	23.0 gm	Glis 1 +/+	#701-3	S67094
5	160531-1:0	2016-02-18	28.9 gm	Glis 1 +/-	#677-1	S67088
6	160531-1:0	2016-02-18	28.9 gm	Glis 1 +/-	#677-1	S67100
	animal	DOB	Weight	strain	ID_JETTEN_NIEHS	Image_runno(12 scans; DCE)
1	160705-4:0	2016-03-19	28.1 gm	Glis 1 -/-	#727-3 (1D)	S67125
2	160705-2:0	2016-03-31	24.0 gm	Glis 1 -/-	#711-3 (1B)	S67121
3	160531-4:0	2016-02-26	23.3 gm	Glis 1 -/-	#701-1	S67095
4	160531-6:0	2016-02-25	21.5 gm	Glis 1 -/-	#700-3	S67099
5	160531-2:0	2016-02-14	19.5 gm	Glis 1 -/-	#672-4	S67089
All data are available for download at the following url:
https://civmvoxport.vm.duke.edu/voxbase/studyhome.php?studyid=733
Data are separated into two groups- WT and KO. For each group there are
4-5 mice. For each specimen there are 12 different scans, separated
by 10 minutes. For each scan, there are 12 individual image files, one for
each slice in the scan. Each slice is stored as a short integer file in a
192x192 array. Data can be viewed using open source imaging software
such as Image J
Two heterozygous mice were analyzed which behaved as WT

## Sheet: Source file #1 Fig. 1b,c, S3,4c
Source file for Fig. 1b, c and Supplementary Fig. 3 and 4c
IOP was measured in male and female WT and KO mice (n=3-10), 4 times for each eye (L, left,; R, right eye) at different ages up to 12 months
					1 month old												2 months old												3 months old												4 months old
MOUSE	DOB	GENDER	Genotype		IOP-L				Average		IOP-R				Average		IOP-L				Average		IOP-R				Average		IOP-L				Average		IOP-R				Average		IOP-L				Average		IOP-R
K756-3	2016-04-09	M	BLACK = WT		9	10	9	9	9.25		9	10	11	10	10
K754-2	2016-04-06	M	BLUE = KO		13	13	12	11	12.25		13	13	11	11	12
			RED= HET
K677-1	2016-02-18	M			11	12	10	11	11		12	12	10	10	11
K672-4	2016-02-18	M			11	12	13	12	12		13	12	12	12	12.25
K677-2	2016-02-18	M			10	11	10	8	9.75		11	11	11	11	11
K676-4	2016-02-18	M			12	12	11	11	11.5		12	11	12	13	12
K701-4	2016-02-26	M			12	10	11	10	10.75		11	10	12	12	11.25
K700-3	2016-02-25	M			13	12	11	12	12		12	12	12	12	12
K701-3	2016-02-26	M			10	10	11	11	10.5		10	10	10	8	9.5
K701-1	2016-02-25	M			11	13	12	12	12		13	11	13	13	12.5
K711-2	2016-03-10	M			10	10	10	11	10.25		12	11	10	12	11.25		10	9	9	9	9.25		10	11	10	10	10.25
K711-3	2016-03-10	M			13	13	12	12	12.5		12	13	12	12	12.25		13	12	12	13	12.5		13	13	12	12	12.5
K726-4	2016-03-18	M			10	9	9	8	9		7	10	10	10	9.25		10	10	9	9	9.5		11	11	10	11	10.75
K727-3	2016-03-19	M			14	13	13	14	13.5		14	14	14	13	13.75		11	13	14	12	12.5		13	13	12	13	12.75
K635-7	2016-01-13	M			9	11	9	11	10		10	9	11	8	9.5		10	11	12	11	11		11	10	9	9	9.75
K638-3	2016-01-15	M			13	13	14	13	13.25		14	12	12	13	12.75		12	13	13	13	12.75		12	13	12	11	12
K641-1	2016-01-17	M			11	11	11	12	11.25		12	12	11	12	11.75		10	10	11	12	10.75		11	11	12	11	11.25														4
K641-2	2016-01-17	M			12	13	13	12	12.5		12	13	13	13	12.75		13	13	13	13	13		13	13	13	13	13
K565-2	2015-09-22	M			10	10	10	8	9.5		9	11	11	11	10.5		10	10	8	9	9.25		9	8	10	9	9		9	9	10	11	9.75		9	9	10	9	9.25		10	10	11	11	10.5		11	11	11
K564-1	2015-09-19	M			12	13	13	13	12.75		12	12	12	12	12		12	13	13	13	12.75		14	14	14	14	14		13	13	13	13	13		15	13	13	14	13.75		13	14	12	11	12.5		14	14	12
K566-2	2015-09-21	M															11	10	10	9	10		9	11	10	11	10.25
K566-3	2015-09-21	M															13	13	13	12	12.75		12	13	14	13	13
K609-1	2015-12-07	M															12	12	12	12	12		11	11	11	11	11		11	11	11	11	11		10	11	10	9	10		11	11	11	11	11		11	11	11
K603-2	2015-11-25	M															13	12	14	13	13		13	13	13	12	12.75		15	14	14	13	14		14	14	14	14	14		14	14	15	14	14.25		15	14	13
K619-1	2015-12-16	M															10	10	9	9	9.5		8	9	9	10	9		9	10	11	9	10		10	11	10	10	10.25		10	9	8	8	8.75		8	9	11
K616-5	2015-11-25	M															12	14	14	15	13.75		14	14	13	13	13.5		13	13	14	13	13.25		14	14	13	13	13.5		13	14	14	15	14		13	14	14
K616-3	2015-12-16	M															10	11	11	11	10.75		11	9	9	9	9.5		10	10	11	12	10.75		12	11	12	11	11.5
K618-1	2015-12-24	M															13	14	14	13	13.5		12	12	13	13	12.5		13	12	12	13	12.5		14	13	14	13	13.5
K521-2	2015-05-27	M															10	10	9	9	9.5		9	9	12	10	10		10	12	10	11	10.75		10	10	12	12	11		11	12	10	10	10.75		10	11	11
K522-2	2015-05-27	M															13	13	12	13	12.75		13	13	14	14	13.5		12	14	14	13	13.25		13	13	14	14	13.5		13	14	13	13	13.25		13	14	14
K513-3	3/26/15	M																																							11	12	11	10	11		10	11	10
K516-2	2015-03-30	M																																							15	15	14	15	14.75		15	14	15
K483-1	12/1/14	M
K484-5	12/5/14	M
K490-3	1/12/15	M
K490-5	1/12/15	M
K508-1	3/15/15	M																																							8	11	10	9	9.5		11	10	10
K506-2	3/31/15	M																																							13	13	12	14	13		14	14	13
K508-3	3/15/15	M																																							10	11	12	12	11.25		11	11	10
K506-1	3/15/15	M																																							14	14	12	13	13.25		14	13	14
K513-1	3/26/15	M																																							10	11	11	11	10.75		12	10	10
K512-1	3/26/15	M																																							13	14	14	14	13.75		14	15	15
K482-1	11/12/24	M
K482-2	11/12/24	M
K475-1	9/28/14	M
K473-1	9/28/14	M
K477-5	10/10/14	M
K478-4	10/15/14	M
K479-2	11/12/14	M
K479-4	11/12/14	M
					1m
K759-2	2016-04-10	F			12	11	11	12	11.5		10	11	11	11	10.75
K754-5	2016-04-06	F			14	12	13	13	13		13	12	12	11	12
K772-5	2016-04-12	F			11	10	11	10	10.5		10	10	10	11	10.25
K772-4	2016-04-12	F			11	12	12	13	12		13	12	13	13	12.75		2m
K537-6	2015-07-03	F			10	9	8	11	9.5		10	10	10	12	10.5		12	10	12	12	11.5		11	10	11	12	11
K539-3	2015-07-02	F			10	13	12	13	12		14	13	12	13	13		12	14	13	13	13		13	14	14	13	13.5
K632-4	2016-01-16	F			11	11	9	11	10.5		8	8	11	10	9.25		9	9	10	9	9.25		10	11	12	11	11
K634-5	2016-01-11	F			12	12	13	13	12.5		12	12	13	13	12.5		13	13	13	12	12.75		12	12	12	13	12.25
K637-3	2016-01-16	F			9	11	9	11	10		10	11	10	9	10		12	12	11	10	11.25		11	10	10	10	10.25
K648-9	2016-01-19	F			13	13	13	12	12.75		13	13	12	12	12.5		12	12	13	13	12.5		14	13	13	12	13
K735-6	2016-03-25	F															10	9	10	9	9.5		10	10	11	9	10
K735-4	2016-03-25	F															12	12	13	13	12.5		12	13	13	13	12.75
K697-5	2016-03-22	F			10	9	9	9	9.25		10	10	10	11	10.25		11	10	9	10	10		11	9	9	10	9.75
K697-6	2016-03-22	F			13	14	14	13	13.5		14	14	13	14	13.75		13	12	12	13	12.5		13	12	13	14	13		3m												4m
K703-2	2016-03-03	F			11	11	11	10	10.75		9	9	10	10	9.5		10	10	11	11	10.5		11	11	11	11	11		11	10	11	10	10.5		11	10	11	10	10.5		11	11	11	10	10.75		11	10	11
K702-5	2016-03-02	F			12	13	13	12	12.5		12	12	13	12	12.25		11	12	11	13	11.75		11	12	11	12	11.5		12	13	13	14	13		12	13	13	14	13		12	13	13	14	13		14	15	13
K711-4	2016-03-10	F			10	10	11	11	10.5		10	11	10	9	10		11	10	9	11	10.25		11	10	10	10	10.25		11	10	12	10	10.75		10	10	11	10	10.25		11	10	11	10	10.5		10	10	11
K711-5	2016-03-10	F			13	13	12	14	13		13	13	14	14	13.5		13	13	12	13	12.75		13	13	13	13	13		13	12	13	14	13		13	13	13	14	13.25		12	13	13	14	13		14	12	13
K570-8	2015-09-28	F															8	9	8	8	8.25		10	11	10	11	10.5		10	10	11	10	10.25		11	10	10	11	10.5		10	10	11	12	10.75		11	12	12
K571-4	2015-09-28	F															13	13	13	13	13		13	14	14	14	13.75		12	12	13	14	12.75		13	13	13	13	13		14	15	13	14	14		15	14	13
K564-3	2015-09-19	F			9	9	12	10	10		10	10	12	11	10.75		12	11	11	11	11.25		12	12	12	12	12		10	11	11	11	10.75		10	10	11	10	10.25		8	9	8	9	8.5		10	11	9
K564-5	2015-09-19	F			12	13	13	13	12.75		13	12	13	14	13		12	12	12	13	12.25		12	13	13	13	12.75		12	12	14	13	12.75		14	13	14	13	13.5		15	14	14	14	14.25		15	16	15
K492-5	1/25/15	F
K493-4	2/13/15	F
K482-6	11/12/14	F
K485-2	2014-12-15	F
K482-8	11/12/14	F
K486-4	12/16/14	F
K479-5	11/12/14	F
K479-6	11/12/14	F
K488-1	2014-12-27	M
K488-2	2014-12-27	M	Het
K499-2	2015-02-24	M
K499-3	2015-02-24	M	Het
K509-2	2015-03-15	M
K508-4	2015-03-15	M	Het
[truncated: 82 more columns]

## Sheet: Source #2  Fig. 1b,c, S3, S4c
Source file for data in Fig. 1b and c, and Supplementary Fig. 3 and 4c
Each row represents the average of 4 IOP measurements for each eye of different WT or KO mice ( from the data on Source Sheet #1)
Source file for data in Fig. 1b
Month	1	2	3	4	5	6	7	8	9	10	11	12
WT left and right eyes, male
Left	9.25	9.25	9.75	10.5	10.75	10.25	10.75	10	11.5	11	10.75	10.75
Left	11	9.5	11	11	10.75	10.5	9.75	10.5	11.5	11.5	11.5	10.75
Left	9.75	11	10	8.75	10	11	10.5	10.75	9.5	11.25	8.75	9.25
Left	10.75	10.75	10.75	10.75	11.5	9.5	9.25	11.5	11.25	10.5	9.25	11
Left	10.5	9.25	10.75	11	10.75	11	10.5	11.75	10.5	11	10.75	11
Left	10.25	10		9.5	9.25	11	10.5	10.5	11	11.5	11.5	10.75
Left	9	12		11.25		11.25	12.25	10.25	10.75	11.5	11.25	11
Left	10	9.5		10.75			11.25	11.75	11.5	9.75	10.75	11.5
Left	11.25	10.75					9.25	10.75	11	10.75
Left	9.5	9.5							11	11.25
Right	10	10.25	9.25	11	11	12	10	10.25	11.25	11.75	10.75	10.5
Right	11	10.75	10	11	10.25	11	9.75	12	10.5	11.25	12	11.25
Right	11	9.75	10.25	9.5	9.75	10.25	11.25	11	12	11.5	9.75	10
Right	11.25	11.25	11.5	10.5	11.25	9.5	10.25	10.5	11.5	11.25	10	12
Right	9.5	9	11	10.5	10.75	10	11.25	11.75	11.75	11.75	10.5	10.25
Right	11.25	10.25		10.25		10.25	10.75	10.25	10.25	11	12	11.25
Right	9.25	11		10.75			11.75	11.25	10	11.25	11	10.5
Right	9.5	9		10.5			10.25	11	10.5	10.75	11	10.5
Right	11.75	9.5							11.25	10.25
Right	10.5	10
Average	10.3125	10.1125	10.425	10.4688	10.5455	10.5769	10.5441	10.9265	10.9737	11.0921	10.7188	10.7656
STDEV	0.822684	0.836955	0.687689	0.676233	0.669124	0.717233	0.830264	0.635934	0.639524	0.515122	0.9123	0.635536
Month	1	2	3	4	5	6	7	8	9	10	11	12
Glis1-KO left and right eyes, male
Left	12.25	12.5	13	12.5	14	15.5	15.75	15.25	16	16	16	15.5
Left	12	12.5	14	14.25	14.75	14.5	15	17	16.25	17	17	17
Left	11.5	12.75	13.25	14	13.5	14.75	16.5	16.75	16.5	15.25	16.25	16
Left	12	13	12.5	13.25	14	14	16	16.5	16.75	16.5	14.5	15.75
Left	12	12.75	13.25	14.75	13.25	14.75	15	16.75	17.75	15.25	17	16.25
Left	12.5	12.75		13	12.5	14.5	15.5	17.5	16.5	16.5	17	16
Left	13.5	13		13.25		15.25	15.75	15.75	16	17	18.25	18.25
Left	13.25	13.75		13.75			16	15.5	16.25	16.25	15.75	16.5
Left	12.5	13.5					16	16	15.25	16.75
Left	12.75	12.75							17	17.75
Right	12.25	12.5	13.75	13.25	13.75	15.5	15	16.25	16.5	16	15.75	16.75
Right	12	12.75	14	13.75	14.5	14.5	16.5	15.75	16.5	16.75	16	17
Right	11.5	12	13.5	13.75	13.75	15.5	16.25	16.5	16.5	16.75	15.5	16.25
Right	12	13	13.5	14	14.25	15	16.25	17.5	16.5	17	15.25	15.75
Right	12	14	13.5	14.75	13.75	15.75	15.75	16.75	16.25	16.25	16.75	17
Right	12.5	13			12.75	15.25	16	16.75	15.75	16.25	16	17
Right	13.5	12.75				15.75	15.5	17.25	16	16.75	15.25	15.5
Right	13.25	13.5					16.25	15.25	16.5	15.25	15.75	16.5
Right	12.5	12.5						16	16	15.75
Right	12.75	13.5					16.25		15.5	17.25
Average	12.425	12.9375	13.425	13.7115	13.7292	15.0357	15.8472	16.3889	16.3125	16.4125	16.125	16.4375
STDEV	0.596591	0.492543	0.457196	0.660225	0.66108	0.544705	0.486123	0.691426	0.537263	0.684773	0.903696	0.721688
P-value	2.49087e-11	1.42399e-15	1.01482e-09	4.04578e-13	1.66569e-10	5.60253e-16	5.0926e-22	2.42337e-23	1.16543e-26	4.03166e-26	7.78752e-17	6.33823e-21
Source file for data in Supplementary Fig. 3
Month	1	2	3	4	5	6	7	8	9	10	11	12
Male Glis1-KO-left eyes
	12.25	12.5	13	12.5	14	15.5	15.75	15.25	16	16	16	15.5
	12	12.5	14	14.25	14.75	14.5	15	17	16.25	17	17	17
	11.5	12.75	13.25	14	13.5	14.75	16.5	16.75	16.5	15.25	16.25	16
	12	13	12.5	13.25	14	14	16	16.5	16.75	16.5	14.5	15.75
	12	12.75	13.25	14.75	13.25	14.75	15	16.75	17.75	15.25	17	16.25
	12.5	12.75		13	12.5	14.5	15.5	17.5	16.5	16.5	17	16
	13.5	13		13.25		15.25	15.75	15.75	16	17	18.25	18.25
	13.25	13.75		13.75			16	15.5	16.25	16.25	15.75	16.5
	12.5	13.5					16	16	15.25	16.75
	12.75	12.75							17	17.75
Average	12.425	12.925	13.2	13.5938	13.6667	14.75	15.7222	16.3333	16.425	16.425	16.4688	16.4062
STDEV	0.581485	0.388104	0.484768	0.68394	0.702179	0.46291	0.463148	0.707107	0.632949	0.742041	1.04161	0.819084
Male Glis1-KO-right eyes
	12	12.5	13.75	13.25	13.75	15.5	15	16.25	16.5	16	15.75	16.75
	12.25	12.75	14	13.75	14.5	14.5	16.5	15.75	16.5	16.75	16	17
	12	12	13.5	13.75	13.75	15.5	16.25	16.5	16.5	16.75	15.5	16.25
	12	13	13.5	14	14.25	15	16.25	17.5	16.5	17	15.25	15.75
	12.5	14	13.5	14.75	13.75	15.75	15.75	16.75	16.25	16.25	16.75	17
	12.25	13			12.75	15.25	16	16.75	15.75	16.25	16	17
	13.75	12.75				15.75	15.5	17.25	16	16.75	15.25	15.5
	12.75	13.5					16.25	15.25	16.5	15.25	15.75	16.5
	12.75	12.5					16.25	16	16	15.75
	12	13.5							15.5	17.25
Average	12.425	12.95	13.65	13.9	13.7917	15.3214	15.9722	16.4444	16.2	16.4	15.7812	16.4688
STDEV	0.581485	0.556776	0.2	0.489898	0.548039	0.416497	0.447903	0.640312	0.35	0.583095	0.458215	0.5511
	1	0.913231	0.124455	0.439846	0.760124	0.0441715	0.288675	0.751958	0.363038	0.937534	0.13226	0.869372
Source file for data in Fig. 1c
Month	1	2	3	4	5	6	7	8	9	10	11	12
Female wt left and right eyes
Left	11.5	11.5	10.5	10.75	9.75	10	9.5	11.25	11	11.25	11	10.75
Left	10.5	9.25	10.75	10.5	9.5	10.25	11.75	11.5	11.5	11	10.75	10.75
Left	9.5	11.25	10.25	10.75	10.75	11	11.25	10.25	11.5	11.5	10.75	11
Left	10.5	9.5	10.75	8.5	10	10	11	10.25	10.25	11.5
Left	10	10						9.75
Left	9.25	10.5
Left	10.75	10.25
Left	10.5	8.25
Left	10	11.25
Right	10.75	11	10.5	10.5	10.25	12	9.75	11	11.25	11	11.25	10.75
Right	10.25	11	10.25	10.25	10.25	10.75	11	11.5	11	10.75	11	11
Right	10.5	10.25	10.5	11.75	11	10.25	10.25	11	10.75	11	11	10.75
Right	9.25	10	10.25	10.25	9.5	10.25	11	11	11	11
Right	10	9.75						10.75
Right	10.25	11
Right	9.5	10.25
Right	10	10.5
Right	10.75	12
Average	10.2083	10.4167	10.4688	10.4062	10.125	10.5625	10.6875	10.825	11.0312	11.125	10.9583	10.8333
STDEV	0.589429	0.903425	0.208631	0.905711	0.550973	0.678101	0.776324	0.577951	0.41052	0.267261	0.188193	0.129099
Female Glis1-KO left and right eyes
Left	13	13	13	13	14.75	14	15.5	15	17	17.25	17	16
Left	12	12.75	13	13	15	14.75	15.5	16.75	15	17	17.75	17
Left	12	12.5	12.75	14	14.25	15	15.75	15.75	17	17	16.25	17.5
Left	12.5	12.5	12.75	14.25	14.75	15	15.25	16	17	15.75
Left	12.75	12.5						17.5
Left	13.5	11.75
Left	12.5	12.75
Left	13	13
Left	12.75	12.25
Right	12	13.5	13	14	14.25	14.5	16	15.5	17.25	17.25	16.25	17.25
Right	12.75	12.25	13.25	12.75	15	15.5	16.75	16.75	16.25	16.25	17.5	17
Right	13	13	13	14	13.5	14.75	16.5	15.75	17.25	17.25	16.5	17
Right	12.5	12.75	13.5	15	15	14.75	15.25	15.5	16.25	16.25
Right	12.5	13						17
Right	13.75	11.5
Right	12.25	13
Right	13.5	13.75
Right	13	12.75
Average	12.7361	12.6944	13.0312	13.75	14.5625	14.7812	15.8125	16.15	16.625	16.75	16.875	16.9583
STDEV	0.517859	0.546079	0.247758	0.767649	0.53033	0.431722	0.562996	0.801041	0.767649	0.582482	0.647109	0.51031
P-value (T-Test)	2.25565e-15	1.0657e-10	2.33474e-12	1.43937e-06	1.53882e-10	5.8453e-10	4.59714e-10	1.48808e-12	3.91887e-11	5.64202e-13	1.05454e-09	6.57628e-11
Source file for data in Supplementary Fig. 4c
6 months-old male Wt, heterozygotes, homozygotes left and right eyes
			Wild type	Heterozygous	Homozygous
			10.75	10.5	14.75			15.5
			10.25	10.75	14.5			14.5
			10.25	10.5	15.25			14.75
			10.75	10.75	15.75			14
			10.75	10.75	15.25			14.75
			10.5	10.75	15.75			14.5
		Average	10.5417	10.6667	15.2083			15.25
		STDEV	0.245798	0.129099	0.51031			15.5
		P-value		0.295559	2.73758e-06			14.5
								15.5
								15
								15.75
								15.25
								15.75
								15.0357
								0.544705
								#REF!

## Sheet: Source file Fig. 3a
Source data for Fig. 3a. QPCR analysis of GLIS1, GLIS3, and MYOC mRNA expression in human HTM tissue, kidney (Ki), and liver (Li).
Calculated raw values represented in bar graph
	Kidney/Ki		TM		Liver/Li
	Average (2^ DCt value)	SD	Average (2^ DCt value)	SD	Average (2^ DCt value)	SD
GLIS1	0.00837045	0.00506666	0.00544916	0.00139442	0.0002343	0.00024595
MYOC	0.00013485	0.00010176	0.0662993	0.0397103	0.00014385	4.9106e-05
qPCR raw values and calculation
GAPDH has taken as house keeping gene
Samples	Ct values	Ct values	D Ct value	2^ DCt value	ttest
	GAPDH	Glis1
H-Kidney 1	21.7747	27.9105	-6.13584	0.0142209	0.391662
H-Kidney 2	20.8617	28.3794	-7.5177	0.00545692
H-Kidney 3	20.3892	27.9131	-7.5239	0.00543352
	GAPDH	Myocilin
H-Kidney 1	21.7747	33.7413	-11.9666	0.000249856	0.000339371
H-Kidney 2	20.8617	34.9733	-14.1116	5.64905e-05
H-Kidney 3	20.3892	33.7032	-13.314	9.81946e-05
	GAPDH	GLIS1
H-TM 1	22.023	29.3984	-7.37541	0.00602256
H-TM 2	22.2554	29.5284	-7.27303	0.00646545
H-TM 3	21.6218	29.6392	-8.01739	0.00385946
	GAPDH	Myocilin
H-TM 1	22.023	25.1961	-3.17311	0.110866
H-TM 2	22.2554	26.4835	-4.22817	0.0533574
H-TM 3	21.6218	26.4718	-4.84998	0.0346746
	GAPDH	Glis1
H-Liver 1	22.4457	35.2077	-12.762	0.00014396	0.00750069
H-Liver 2	22.5116	33.4414	-10.9298	0.000512638
H-Liver 3	22.5748	36.9738	-14.399	4.62877e-05
	GAPDH	Myocilin
H-Liver 1	22.4457	35.2032	-12.7575	0.000144416	0.00010804
H-Liver 2	22.5116	34.8532	-12.3416	0.000192665
H-Liver 3	22.5748	35.9448	-13.37	9.44581e-05

## Sheet: Source file Fig. 3b
Source file for data in Fig. 3b. Comparison of mouse GLIS1 RNA expression in several ocular tissues with that of kidney.
Sample Name	Cт Glis1	Cт 28s	DCт	2(-ΔCt)	Stand. Dev.	ttest
Kidney	26.5838	10.4362	16.1476	1.37748e-05	1	0.340366
Kidney	26.3093	10.0195	16.2899	1.24811e-05	0.906082
Kidney	26.2679	10.1318	16.1361	1.38849e-05	1.00799
Cornea	31.8842	10.0987	21.7854	2.76648e-07	0.0200836	6.48994e-05
Cornea	31.7739	10.0336	21.7404	2.85427e-07	0.0207209
Cornea	32.3753	10.6263	21.749	2.83729e-07	0.0205976
Retina	31.9041	10.1154	21.7887	2.76033e-07	0.0200389	6.47585e-05
Retina	31.8531	10.0527	21.8004	2.73795e-07	0.0198764
Retina	32.027	10.2221	21.8049	2.7294e-07	0.0198143
Ciliary Body	28.4867	10.4242	18.0625	3.65298e-06	0.265192	0.000305977
Ciliary Body	28.5824	10.3465	18.2359	3.2393e-06	0.23516
Ciliary Body	27.9343	10.1954	17.7389	4.57147e-06	0.331871
Trab. Meshwork	26.3701	10.438	15.9321	1.59941e-05	1.16111
Trab. Meshwork	26.0442	9.8537	16.1905	1.33709e-05	0.970676
Trab. Meshwork	25.9694	9.82361	16.1458	1.37924e-05	1.00128

## Sheet: Source file Fig. 4e
Source file for data in Fig. 4e. QPCR analysis of several genes down-regulated in HTM(shGLIS1) compared to HTM(Scr) cells (n=3).
Calculated raw values represented in bar graph
Gene	Control		shGLIS1#1		shGLIS1#5
	Fold values	SD	Fold values	SD	Fold values	SD
Glis1	1	0.0873008	0.207029	0.0754754	0.118124	0.0408287
MYOC	1	0.023709	0.418054	0.002347	0.393254	0.015401
BMP2	1	0.0444787	0.370455	0.0122715	0.251558	0.010904
LOXL4	1	0.0484789	0.169632	0.0247322	0.665733	0.0105994
ADOD	1	0.0692094	0.461157	0.0921682	0.357771	0.0137259
LTBP2	1	0.0312811	0.607346	0.0147862	0.603737	0.00892619
qPCR raw values and calculation
GAPDH has taken as house keeping gene
To calculate p values two sided student t test has applied (p<0.01;*, p<0.001;** and p<0.0001;***)
Sample	Ct values	Ct values	D Ct value	2^ DCt value	Fold values	p values (ttest)
	GAPDH	Glis1
Control-1	23.6941	28.3784	-4.6843	0.0388942	1
Control-2	24.131	28.4513	-4.32033	0.0500556	1.28697
Control-3	23.8509	28.3496	-4.49867	0.0442349	1.13731
Glis1#1-1	23.2311	30.4185	-7.18736	0.00686105	0.176403	0.000821965
Glis1#1-2	23.3602	29.5465	-6.18638	0.0137314	0.353045
Glis1#1-3	22.8005	29.6471	-6.84661	0.00868891	0.223399
Glis#5-1	23.2536	31.1581	-7.90448	0.00417365	0.107308	0.000339067
Glis#5-2	23.2905	30.2993	-7.00881	0.00776496	0.199643
Glis#5-3	22.7593	30.4716	-7.7123	0.00476834	0.122598
	GAPDH	MYOC
Control-1	18.6369	25.2621	-6.62524	0.0101299	1
Control-2	18.5974	25.1749	-6.57753	0.0104704	1.03362
Control-3	18.5344	25.076	-6.54155	0.0107349	1.05972
Glis1#1-1	18.0741	25.9056	-7.83154	0.00439009	0.433379	4.19031e-06
Glis1#1-2	18.0232	25.8737	-7.85049	0.00433278	0.427722
Glis1#1-3	17.9744	25.8102	-7.83585	0.00437696	0.432084
Glis#5-1	18.1147	26.0679	-7.95321	0.00403502	0.398328	7.02008e-06
Glis#5-2	18.0889	25.9401	-7.85122	0.00433058	0.427505
Glis#5-3	17.9765	25.9579	-7.98133	0.00395712	0.390637
	GAPDH	BMP2
Control-1	19.3433	27.4046	-8.06128	0.00374381	1
Control-2	19.3583	27.4263	-8.068	0.0037264	0.995349
Control-3	19.2551	27.4322	-8.17712	0.00345495	0.922844
Glis1#1-1	18.3916	27.9408	-9.54926	0.00133471	0.356511	1.90093e-05
Glis1#1-2	18.4476	27.9287	-9.48118	0.0013992	0.373737
Glis1#1-3	18.3927	27.9652	-9.57252	0.00131336	0.35081
Glis#5-1	18.6354	28.6669	-10.0315	0.000955457	0.25521	9.26776e-06
Glis#5-2	18.6423	28.799	-10.1567	0.000876048	0.233999
Glis#5-3	18.7013	28.7924	-10.0911	0.000916809	0.244887
	GAPDH	LOXL4
Control-1	19.2435	27.0434	-7.7999	0.00448742	1
Control-2	19.2354	26.9489	-7.7135	0.00476436	1.06171
Control-3	19.1889	27.04	-7.85111	0.00433092	0.965124
Glis1#1-1	18.3165	28.9189	-10.6024	0.000643225	0.14334	1.21851e-05
Glis1#1-2	18.3714	28.5552	-10.1838	0.00085972	0.191584
Glis1#1-3	18.3233	28.609	-10.2857	0.000801109	0.178523
Glis#5-1	18.6762	27.0321	-8.35586	0.00305235	0.680203	0.000308554
Glis#5-2	18.6817	27.0483	-8.36656	0.00302981	0.675178
Glis#5-3	18.7333	27.1333	-8.40005	0.00296029	0.659686
	GAPDH	APOD
Control-1	19.3433	29.0105	-9.6672	0.00122993	1
Control-2	19.3583	28.9531	-9.59481	0.00129323	1.05146
Control-3	19.2551	29.0491	-9.79401	0.00112644	0.915857
Glis1#1-1	18.3916	29.2512	-10.8596	0.000538187	0.437574	0.00126433
Glis1#1-2	18.4476	28.9638	-10.5163	0.000682796	0.555149
Glis1#1-3	18.3927	29.4723	-11.0796	0.000462057	0.375676
Glis#5-1	18.6354	29.7982	-11.1628	0.000436163	0.354624	9.45713e-05
Glis#5-2	18.6423	29.7554	-11.1131	0.000451459	0.36706
Glis#5-3	18.7013	29.9252	-11.2239	0.000418101	0.339938
	GAPDH	LTBP2
Control-1	19.3418	23.8209	-4.47912	0.0448385	1
Control-2	19.2387	23.7858	-4.54704	0.0427765	0.954013
Control-3	19.2272	23.7909	-4.56368	0.042286	0.943073
Glis1#1-1	18.3582	23.6481	-5.28992	0.0255608	0.570065	3.95093e-05
Glis1#1-2	18.2987	23.53	-5.23126	0.0266215	0.59372
Glis1#1-3	18.3219	23.5482	-5.22634	0.0267125	0.595748
Glis#5-1	18.9227	24.1626	-5.23994	0.0264618	0.590158	2.98278e-05
Glis#5-2	18.7682	24.0496	-5.28139	0.0257125	0.573447
Glis#5-3	18.7328	23.9843	-5.25144	0.0262517	0.585473

## Sheet: Source file Fig. 4f
Source file for data in Fig. 4f. QPCR analysis of several genes induced by murine GLIS1 in TM5 cells expressing Dox-inducible Flag‐GLIS1‐HA treated (n=3).
Calculated raw values represented in bar graph
HTM pIND-Glis1 +/- Dox
mGlis1	Fold values	SD
Dox-	1	0.0353752
Dox+	74.7018	1.82684
MyoC	Fold values	SD
Dox-	1	0.0818881
Dox+	2.39163	0.239945
BMP2	Fold values	SD
Dox-	1	0.336775
Dox+	172.017	13.0192
LOXL4	Fold values	SD
Dox-	1	0.119447
Dox+	12.4201	1.593
APOD	Fold values	SD
Dox-	1	0.580017
Dox+	8.25549	1.92954
LTBP2	Fold values	SD
Dox-	1	0.0473916
Dox+	3.39019	0.37558
qPCR raw values and calculation
GAPDH has taken as house keeping gene
To calculate p values two sided student t test has applied (p<0.01;*, p<0.001;** and p<0.0001;***)
HTM pIND-Glis1 +/- Dox
	Ct values	Ct values	D Ct value	2^ DCt value	Fold values	p values (ttest)
	GAPDH	mGlis1
DOX-1	15.5445	21.7352	-6.19079	0.0136895	1
DOX-2	15.5152	21.6272	-6.112	0.0144579	1.05613
DOX-3	15.5424	21.6363	-6.09392	0.0146402	1.06944
DOX+1	15.8505	15.7973	0.0531769	1.03755	75.7914	2.51499e-07
DOX+2	15.8908	15.7937	0.0970755	1.0696	78.133
DOX+3	15.8816	15.7584	0.12321	1.08916	79.5613
	GAPDH	MYOC
DOX-1	15.6997	28.5394	-12.8397	0.000136413	1
DOX-2	15.7376	28.8129	-13.0752	0.000115868	0.84939
DOX-3	15.7089	28.6755	-12.9666	0.00012493	0.91582
DOX+1	15.938	27.632	-11.694	0.000301825	2.21258	0.000683255
DOX+2	16.023	27.5869	-11.5639	0.000330316	2.42144
DOX+3	16.0074	27.8621	-11.8547	0.000270007	1.97934
	GAPDH	BMP2
DOX-1	15.8809	33.3962	-17.5153	5.3378e-06	1
DOX-2	15.8081	33.8222	-18.0141	3.77762e-06	0.70771
DOX-3	15.771	32.7976	-17.0266	7.49012e-06	1.40322
DOX+1	15.9159	25.8884	-9.97253	0.000995333	186.469	2.21354e-05
DOX+2	15.919	26.0874	-10.1684	0.000868955	162.793
DOX+3	15.8801	25.8572	-9.97715	0.000992151	185.873
	GAPDH	LOXL4
DOX-1	15.567	28.2455	-12.6786	0.000152536	1
DOX-2	15.5522	27.8858	-12.3335	0.000193746	1.27016
DOX-3	15.5381	27.9812	-12.4431	0.000179583	1.17731
DOX+1	15.8693	24.5287	-8.65941	0.00247318	16.2138	0.000244518
DOX+2	15.7328	24.7586	-9.0258	0.00191851	12.5774
DOX+3	15.7656	24.6341	-8.86845	0.00213959	14.0268
	GAPDH	APOD
DOX-1	15.6576	34.9252	-19.2676	1.58446e-06	1
DOX-2	15.7732	34.3344	-18.5612	2.58544e-06	1.63175
DOX-3	15.7114	33.3074	-17.5961	5.04731e-06	3.18551
DOX+1	15.931	31.646	-15.715	1.85921e-05	11.7341	0.00336673
DOX+2	15.9966	31.1268	-15.1302	2.78845e-05	17.5988
DOX+3	16.0193	31.0626	-15.0433	2.96158e-05	18.6915
	GAPDH	LTBP2
DOX-1	16.0501	28.4177	-12.3676	0.000189232	1
DOX-2	16.1447	28.4561	-12.3114	0.000196741	1.03968
DOX-3	16.0672	28.5153	-12.448	0.000178963	0.945736
DOX+1	16.2804	26.7609	-10.4805	0.00069991	3.69869	0.000397079
DOX+2	16.2076	26.7856	-10.578	0.000654205	3.45716
DOX+3	16.044	26.8434	-10.7994	0.000561127	2.96529

## Sheet: Source file Suppl. Fig 1b
Source data for Supplementary Fig. 1b
Effect of different GLIS1 mutants on GLISBS-dependent LUC reporter activation
Reporter	Expression vector	Luc activity	Beta-Glo	Adj Luc activity	Adj Luc x 10-6	Fold	ttest		Adj Mean	Sample	Fold	Adj StdErr	Fold
		20 ul cell lysate	10ul lysate
6XGlisBS-Luc	empty vector	44925.9	37136.7	1.20974	1.20974e+06	1.01216	5.94842e-06		1.19521e+06	Empty vector	1	87225.4	0.0729792
6XGlisBS-Luc	empty vector	51603.5	46842.9	1.10163	1.10163e+06	0.921704			1.241e+07	Glis1-FL	10.6764	41195.1	0.0344669
6XGlisBS-Luc	empty vector	41966.4	32934.1	1.27425	1.27425e+06	1.06613			6.25834e+06	ZF1(C368A)	5.23619	469332	0.392678
6XGlisBS-Luc	Flag-Glis1-FL	547914	42840.5	12.7896	1.27896e+07	10.7007			1.54848e+06	ZF2(C402A)	1.3096	44118.3	0.0369126
6XGlisBS-Luc	Flag-Glis1-FL	456156	35829.3	12.7314	1.27314e+07	10.652			1.80916e+06	ZF3(C435A)	1.51368	172732	0.14452
6XGlisBS-Luc	Flag-Glis1-FL	651317	55624.9	11.7091	1.17091e+07	9.79669			840069	ZF4(C465A)	0.702864	132619	0.110959
6XGlisBS-Luc	Flag-Glis1-ZF1(C368A)	268800	41016.9	6.5534	6.5534e+06	5.48305	0.000156375		671013	ZF4(C470A)	0.561419	132265	0.110662
6XGlisBS-Luc	Flag-Glis1-ZF1(C368A)	173210	26629.3	6.50449	6.50449e+06	5.44214			1.99111e+06	ZF5(C495A)	1.66591	412997	0.345543
6XGlisBS-Luc	Flag-Glis1-ZF1(C368A)	176240	30826.6	5.71714	5.71714e+06	4.78338			1.28264e+06	Glis1(1-543)	1.07315	50438.7	0.0422008
6XGlisBS-Luc	Flag-Glis1-ZF2(C402A)	35878	23387.7	1.53405	1.53405e+06	1.2835	6.55258e-06
6XGlisBS-Luc	Flag-Glis1-ZF2(C402A)	44625	27952.7	1.59645	1.59645e+06	1.33571
6XGlisBS-Luc	Flag-Glis1-ZF2(C402A)	57778	38138.9	1.51494	1.51494e+06	1.26751
6XGlisBS-Luc	Flag-Glis1-ZF3(C435A)	69560	34906.7	1.99274	1.99274e+06	1.66727	8.34524e-06
6XGlisBS-Luc	Flag-Glis1-ZF3(C435A)	65630	36769.4	1.78491	1.78491e+06	1.49339
6XGlisBS-Luc	Flag-Glis1-ZF3(C435A)	61710	37403.6	1.64984	1.64984e+06	1.38038
6XGlisBS-Luc	Flag-Glis1-ZF4(C465A)	29140	29663.3	0.982359	982359	0.821914	5.53405e-06
6XGlisBS-Luc	Flag-Glis1-ZF4(C465A)	26724	32672.1	0.817946	817946	0.684354
6XGlisBS-Luc	Flag-Glis1-ZF4(C465A)	21899	30419.4	0.719902	719902	0.602324
6XGlisBS-Luc	Flag-Glis1-ZF4(C470A)	17032	29985.5	0.568008	568008	0.475237	5.22051e-06
6XGlisBS-Luc	Flag-Glis1-ZF4(C470A)	17563	28107.1	0.62486	624860	0.522804
6XGlisBS-Luc	Flag-Glis1-ZF4(C470A)	27264	33241.9	0.82017	820170	0.686215
6XGlisBS-Luc	Flag-Glis1-ZF5(C495A)	66826	31651.8	2.11129	2.11129e+06	1.76646	1.63102e-05
6XGlisBS-Luc	Flag-Glis1-ZF5(C495A)	63264	41312.4	1.53136	1.53136e+06	1.28125
6XGlisBS-Luc	Flag-Glis1-ZF5(C495A)	69264	29718.2	2.33069	2.33069e+06	1.95003
6XGlisBS-Luc	Flag-Glis1-(1-543)	43538	33819.3	1.28737	1.28737e+06	1.07711	5.97371e-06
6XGlisBS-Luc	Flag-Glis1-(1-543)	47297	38452.6	1.23001	1.23001e+06	1.02912
6XGlisBS-Luc	Flag-Glis1-(1-543)	59361	44613.8	1.33055	1.33055e+06	1.11324

## Sheet: Source file Suppl Fig 1c
Source file for data in Supplementary Fig. 1c. QPCR analysis of GLIS1 neighboring genes in Glis1 KO Kidney and testes (4-5 months old) (n=3)
	Samples	Ct values	Ct values	D Ct value	2^ DCt value	Fold values	p values (ttest)
		GAPDH	CPT2
Testes	WT1	20.0787	23.1002	-3.02144	0.123156	1	0.505912
	WT2	20.4446	22.9878	-2.5432	0.171562	1.39305
	WT3	20.2406	22.93	-2.68937	0.155031	1.25882
	KO1	20.3893	22.594	-2.20472	0.216927	1.7614
	KO2	19.9246	22.8781	-2.95355	0.12909	1.04819
	KO3	20.3596	22.9374	-2.57778	0.167499	1.36005
		GAPDH	SLC1A7
Testes	WT1	20.0787	32.2982	-12.2194	0.000209692	1	0.640911
	WT2	20.4446	32.9318	-12.4872	0.000174174	0.83062
	WT3	20.2406	32.8876	-12.647	0.000155913	0.743535
	KO1	20.3893	32.365	-11.9757	0.000248285	1.18404
	KO2	19.9246	32.5367	-12.6121	0.000159731	0.761742
	KO3	20.3596	32.8082	-12.4486	0.0001789	0.853156
		GAPDH	DMRTB1
Testes	WT1	20.0787	24.8776	-4.79884	0.0359257	1	0.8145
	WT2	20.4446	24.3713	-3.92664	0.0657601	1.83045
	WT3	20.2406	24.4348	-4.19421	0.0546283	1.52059
	KO1	20.3893	24.4488	-4.05957	0.059972	1.66934
	KO2	19.9246	24.324	-4.39941	0.0473854	1.31898
	KO3	20.3596	24.5162	-4.15658	0.056072	1.56078
		GAPDH	DIO1
Testes	WT1	20.9199	30.6881	-9.76819	0.00114678	1	0.338211
	WT2	20.6433	30.2214	-9.57805	0.00130834	1.14088
	WT3	20.5492	29.8338	-9.28463	0.00160342	1.39819
	KO1	20.655	29.7974	-9.14242	0.00176953	1.54303
	KO2	20.1729	29.6886	-9.51575	0.00136607	1.19122
	KO3	20.5663	29.9423	-9.37597	0.00150506	1.31242
		GAPDH	CPT2
Kidney	WT1	18.9008	23.9124	-5.0116	0.0309998	1	0.379848
	WT2	18.7213	23.8333	-5.11201	0.0289155	0.932765
	WT3	19.4524	24.7006	-5.24817	0.0263113	0.848758
	KO1	18.9233	23.5251	-4.6018	0.0411831	1.3285
	KO2	19.065	24.4334	-5.36837	0.0242081	0.780911
	KO3	18.9854	23.7696	-4.78423	0.0362914	1.1707
		GAPDH	SLC1A7
Kidney	WT1	18.9008	33.976	-15.0752	2.89685e-05	1	0.121592
	WT2	18.7213	33.4289	-14.7076	3.73737e-05	1.29015
	WT3	19.4524	33.2726	-13.8202	6.91384e-05	2.38668
	KO1	18.9233	35.1943	-16.2709	1.26462e-05	0.436552
	KO2	19.065	35.7729	-16.7078	9.34202e-06	0.322489
	KO3	18.9854	33.9534	-14.968	3.12024e-05	1.07712
		GAPDH	DMRTB1
Kidney	WT1	18.9008	32.3514	-13.4506	8.93255e-05	1	0.688254
	WT2	18.7213	31.6279	-12.9067	0.00013023	1.45792
	WT3	19.4524	32.1867	-12.7343	0.000146757	1.64295
	KO1	18.9233	31.5747	-12.6514	0.000155438	1.74013
	KO2	19.065	32.103	-13.038	0.000118899	1.33108
	KO3	18.9854	32.0209	-13.0355	0.000119104	1.33337
		GAPDH	DIO1
Kidney	WT1	19.2018	26.3297	-7.12795	0.00714945	1	0.102899
	WT2	19.0849	26.0448	-6.95988	0.00803282	1.12356
	WT3	19.9578	26.7969	-6.83919	0.00873372	1.22159
	KO1	19.4515	25.8347	-6.38314	0.0119807	1.67576
	KO2	19.6046	25.9315	-6.32694	0.0124567	1.74233
	KO3	19.3613	24.7688	-5.40748	0.0235606	3.29545

## Sheet: Source file Suppl. Fig 1d
Source file for data in Supplementary Fig. 1d. QPCR analysis of GLIS1, GLIS2 and GLIS3 in Glis1 KO Kidney and testes (4-5 months old) (n=3)
	Samples	Ct values	Ct values	D Ct value	2^ DCt value	Fold Values	p values (ttest)
		GAPDH	Glis1
Testes	WT1	20.6191	27.4567	-6.83758	0.00874348	1	3.75446e-05
	WT2	20.2984	26.9636	-6.66514	0.00985358	1.12696
	WT3	20.0776	26.924	-6.84639	0.00869024	0.993911
	KO1	20.2202	29.5588	-9.33851	0.00154464	0.176662
	KO2	19.9182	29.2507	-9.33245	0.00155115	0.177406
	KO3	20.2459	29.5894	-9.3435	0.00153931	0.176052
		GAPDH	Glis2
Testes	WT1	20.6191	27.2522	-6.63306	0.0100751	1	0.275884
	WT2	20.2984	27.0715	-6.77307	0.00914331	0.907515
	WT3	20.0776	26.7867	-6.70907	0.00955805	0.948679
	KO1	20.2202	26.9322	-6.71199	0.00953868	0.946757
	KO2	19.9182	26.247	-6.32875	0.012441	1.23483
	KO3	20.2459	26.8537	-6.6078	0.0102531	1.01767
		GAPDH	Glis3
Testes	WT1	20.6022	26.8584	-6.25618	0.0130828	1	0.150209
	WT2	20.2984	26.5923	-6.29385	0.0127457	0.974231
	WT3	20.0776	26.3163	-6.2387	0.0132423	1.01219
	KO1	20.2202	26.2695	-6.0493	0.0151001	1.15419
	KO2	19.9182	26.1968	-6.2786	0.0128811	0.98458
	KO3	20.2459	26.2594	-6.01349	0.0154796	1.1832
		GAPDH	Glis1
Kidney	WT1	18.9419	26.9488	-8.00694	0.0038875	1	8.33477e-05
	WT2	18.7654	26.7378	-7.97239	0.00398171	1.02424
	WT3	19.629	27.8241	-8.1951	0.00341216	0.877728
	KO1	19.0992	30.5471	-11.448	0.000357949	0.092077
	KO2	19.2938	29.9274	-10.6336	0.000629448	0.161916
	KO3	19.1566	30.9279	-11.7713	0.00028608	0.0735897
		GAPDH	Glis2
Kidney	WT1	18.9419	24.5582	-5.61636	0.0203849	1	0.846001
	WT2	18.7654	24.6994	-5.93403	0.016356	0.802361
	WT3	19.629	25.5572	-5.92818	0.0164225	0.805621
	KO1	19.0992	25.0567	-5.95757	0.0160913	0.789376
	KO2	19.2938	25.2547	-5.96085	0.0160549	0.787587
	KO3	19.1566	24.6239	-5.46733	0.0226032	1.10882
		GAPDH	Glis3
Kidney	WT1	18.9419	25.4084	-6.46653	0.0113079	1	0.187542
	WT2	18.7654	25.3034	-6.53801	0.0107613	0.95166
	WT3	19.629	25.8507	-6.22169	0.0133993	1.18496
	KO1	19.0992	25.4742	-6.37504	0.0120482	1.06547
	KO2	19.2938	25.4489	-6.15512	0.0140321	1.24092
	KO3	19.1566	25.1697	-6.01312	0.0154835	1.36927

[truncated: 6 more sheets: Source file Suppl. Fig. 2, Source File Suppl. Figd 5,6, Source file Suppl. Fig 7, Source file Suppl. Fig. 10, Source file Suppl Fig. 11, Source file Suppl Fig. 12]
